# Supplementary material for: 2-(4-Bromo­phen­yl)-5-fluoro-3-methyl­sulfinyl-1-benzofuran
Source: Acta Crystallogr Sect E Struct Rep Online. 2009 Aug 8;65(Pt 9):o2084. doi: 10.1107/S1600536809030190 (PMC2970042; doi:10.1107/S1600536809030190)
Supplement: Supplementary file 2 [file e-65-o2084-Isup2.hkl]

# 
# h,k,l, Fc-squared, Fo-squared, sigma(Fo-squared) and status flag 
# 
data_I
_shelx_title ' 09Z IN P-1' 
_shelx_refln_list_code          4 
_shelx_F_calc_maximum      159.20 
_exptl_crystal_F_000       352.00 
_reflns_d_resolution_high  0.7828 
 
loop_ 
 _symmetry_equiv_pos_as_xyz 
 'x, y, z' 
 '-x, -y, -z' 
 
_cell_length_a     8.6909 
_cell_length_b     9.1765 
_cell_length_c    10.1308 
_cell_angle_alpha 105.989 
_cell_angle_beta  114.811 
_cell_angle_gamma  99.423 
 
_shelx_F_squared_multiplier     1.000 
 
loop_ 
 _refln_index_h 
 _refln_index_k 
 _refln_index_l 
 _refln_F_squared_calc 
 _refln_F_squared_meas 
 _refln_F_squared_sigma 
 _refln_observed_status 
   1   0   0       42.71       55.30      1.32 o 
   2   0   0     4602.31     4485.79     50.07 o 
   3   0   0     2851.19     2772.07     39.88 o 
   4   0   0     1257.58     1247.59     19.23 o 
   5   0   0      451.21      442.10      6.77 o 
   6   0   0       26.10       28.04      7.04 o 
   7   0   0      184.71      200.48      6.48 o 
   8   0   0       68.19       74.81      7.54 o 
   9   0   0        2.25       -6.41      4.27 o 
  -9   1   0       77.97       85.93      8.04 o 
  -8   1   0      436.45      453.28     15.33 o 
  -7   1   0      583.18      593.21     17.09 o 
  -6   1   0       92.55       99.40      4.22 o 
  -5   1   0     1584.73     1592.35     19.46 o 
  -4   1   0     3422.37     3443.67     39.28 o 
  -3   1   0       60.47       52.01      1.64 o 
  -2   1   0       63.48       74.34      1.53 o 
  -1   1   0     1939.42     1934.21     26.63 o 
   0   1   0       19.90       24.11      0.52 o 
   1   1   0    11613.89    11569.13    178.76 o 
   2   1   0      117.72      122.33      3.31 o 
   3   1   0     1226.52     1195.38     14.66 o 
   4   1   0       73.68       70.78      3.12 o 
   5   1   0      928.67      944.94     29.90 o 
   6   1   0      257.95      240.86      6.93 o 
   7   1   0      106.90      124.52      5.51 o 
   8   1   0        7.56       10.93      3.38 o 
   9   1   0       36.62       42.21      6.28 o 
  -9   2   0       11.34        9.80      5.03 o 
  -8   2   0      682.85      658.31     19.60 o 
  -7   2   0      219.50      221.81      8.04 o 
  -6   2   0       21.63       26.06      2.47 o 
  -5   2   0       29.85       32.89      1.81 o 
  -4   2   0      204.76      228.14      7.11 o 
  -3   2   0      870.34      888.07     15.13 o 
  -2   2   0      125.00      117.69      2.10 o 
  -1   2   0      192.59      217.45      3.04 o 
   0   2   0       95.63      111.09      1.77 o 
   1   2   0     1727.82     1706.23     19.47 o 
   2   2   0     1404.33     1408.79     14.37 o 
   3   2   0      522.04      560.45      6.89 o 
   4   2   0      521.51      513.47      6.44 o 
   5   2   0      250.45      230.58      6.31 o 
   6   2   0      697.65      698.39     13.50 o 
   7   2   0      178.58      173.72      6.91 o 
   8   2   0      236.28      256.92      8.08 o 
 -10   3   0       97.04      107.79      8.79 o 
  -9   3   0       18.93       26.89      5.28 o 
  -8   3   0      183.01      174.88      9.30 o 
  -7   3   0      157.06      161.92      5.36 o 
  -6   3   0     1365.54     1343.40     17.08 o 
  -5   3   0     1059.45      990.49     13.98 o 
  -4   3   0      115.47      121.40      3.92 o 
  -3   3   0     1970.95     1993.26     23.06 o 
  -2   3   0     3897.73     3991.96     54.09 o 
  -1   3   0     2948.08     3078.46     42.64 o 
   0   3   0       65.73       83.64      1.70 o 
   1   3   0      542.87      485.35      9.73 o 
   2   3   0     6907.40     7170.06     79.74 o 
   3   3   0      260.39      259.32      4.45 o 
   4   3   0      209.84      204.30      4.13 o 
   5   3   0      565.85      563.75     11.09 o 
   6   3   0      102.24      105.68      5.04 o 
   7   3   0        3.21        2.04      3.00 o 
   8   3   0       29.92       38.35      4.62 o 
 -10   4   0       88.75       98.24      8.29 o 
  -9   4   0      539.37      499.76     16.83 o 
  -8   4   0       29.24       26.89      5.03 o 
  -7   4   0      396.04      402.24      8.80 o 
  -6   4   0     1554.57     1500.62     18.93 o 
  -5   4   0     2747.84     2735.13     32.00 o 
  -4   4   0       86.80      107.71      3.00 o 
  -3   4   0     2966.48     3032.79     34.52 o 
  -2   4   0     2811.77     2778.11     48.60 o 
  -1   4   0      361.00      333.79      6.66 o 
   0   4   0      567.84      671.78     17.27 o 
   1   4   0      928.28      952.63     14.12 o 
   2   4   0     1079.85     1054.88     13.18 o 
   3   4   0      315.06      309.78      5.23 o 
   4   4   0       50.25       44.74      3.18 o 
   5   4   0       13.50       16.66      2.78 o 
   6   4   0        2.61        1.27      2.39 o 
   7   4   0       35.16       34.18      3.99 o 
  -9   5   0      325.38      321.87     13.07 o 
  -8   5   0        5.23        4.77      4.02 o 
  -7   5   0      146.62      151.89      5.29 o 
  -6   5   0     1187.63     1169.84     15.31 o 
  -5   5   0       11.95       11.13      1.48 o 
  -4   5   0      337.70      372.62      5.83 o 
  -3   5   0       46.51       52.34      1.88 o 
  -2   5   0      749.32      819.68     12.60 o 
  -1   5   0     1107.42     1050.25     12.89 o 
   0   5   0       63.17       49.16      3.40 o 
   1   5   0      183.75      222.93      8.60 o 
   2   5   0       25.81       23.06      2.00 o 
   3   5   0     1121.59     1096.64     14.32 o 
   4   5   0      336.94      332.01      7.69 o 
   5   5   0      396.67      404.28     14.07 o 
   6   5   0      164.41      175.13      9.80 o 
   7   5   0      580.63      594.49     19.35 o 
  -9   6   0       55.50       52.01      6.28 o 
  -8   6   0      958.09      943.23     21.61 o 
  -7   6   0      117.89      121.92      4.97 o 
  -6   6   0       55.10       58.38      5.40 o 
  -5   6   0      714.31      739.64     16.18 o 
  -4   6   0      323.60      309.79      5.34 o 
  -3   6   0      889.93      917.19     11.84 o 
  -2   6   0       46.73       48.24      1.91 o 
  -1   6   0     1392.23     1406.55     17.14 o 
   0   6   0     1377.77     1348.63     20.87 o 
   1   6   0       34.36       39.40      3.39 o 
   2   6   0      120.63      118.19      5.65 o 
   3   6   0      449.28      429.41     13.57 o 
   4   6   0      503.87      510.31     16.08 o 
   5   6   0       31.92       39.70      6.03 o 
   6   6   0       38.09       38.95      6.78 o 
  -9   7   0      102.89      106.79      8.29 o 
  -8   7   0       36.91       41.43      3.90 o 
  -7   7   0      831.27      819.22     15.27 o 
  -6   7   0      352.05      352.24      8.26 o 
  -5   7   0     1077.10     1075.03     17.58 o 
  -4   7   0     1255.59     1283.43     20.24 o 
  -3   7   0     1086.59     1098.70     17.76 o 
  -2   7   0        7.52        6.03      1.95 o 
  -1   7   0     1503.46     1525.19     23.63 o 
   0   7   0      608.86      600.89     11.28 o 
   1   7   0       24.45       29.42      3.39 o 
   2   7   0       64.53       66.98      3.73 o 
   3   7   0        9.41       16.33      4.27 o 
   4   7   0       23.85       15.58      5.03 o 
   5   7   0        8.47       17.59      5.78 o 
  -8   8   0      288.67      296.49     11.81 o 
  -7   8   0      216.64      226.39     10.05 o 
  -6   8   0       13.49       11.06      3.52 o 
  -5   8   0        0.94       -0.25      3.02 o 
  -4   8   0     1139.44     1121.34     18.55 o 
  -3   8   0        9.31        9.52      2.39 o 
  -2   8   0       83.97       91.94      4.33 o 
  -1   8   0      295.34      267.07      7.00 o 
   0   8   0      154.53      156.38      5.42 o 
   1   8   0      495.02      479.22     19.22 o 
   2   8   0      285.12      276.64     11.06 o 
   3   8   0        9.70       13.82      4.52 o 
   4   8   0       14.00       18.34      4.77 o 
  -8   9   0        6.33        0.75      4.77 o 
  -7   9   0        5.75        3.27      4.52 o 
  -6   9   0      689.95      721.12     20.35 o 
  -5   9   0        9.72        6.03      4.02 o 
  -4   9   0       22.68       27.21      3.14 o 
  -3   9   0      717.38      732.70     23.49 o 
  -2   9   0      252.72      258.38     14.95 o 
  -1   9   0      114.28      119.93      5.04 o 
   0   9   0        1.83        0.69      2.57 o 
   1   9   0      725.36      722.57     14.39 o 
   2   9   0      488.56      457.30     15.58 o 
   3   9   0        6.04       18.34      5.53 o 
  -7  10   0      155.02      153.27      9.55 o 
  -6  10   0      225.25      236.19     11.31 o 
  -5  10   0      380.79      377.90     14.07 o 
  -4  10   0       32.34       36.68      5.53 o 
  -3  10   0      528.10      549.24     11.87 o 
  -2  10   0      235.41      247.57      9.80 o 
  -1  10   0       24.47       27.98      6.16 o 
   0  10   0       55.82       60.66      4.40 o 
   1  10   0       90.70      114.32      8.04 o 
  -5  11   0       33.49       39.70      5.78 o 
  -4  11   0        5.51       -0.25      4.52 o 
  -3  11   0        1.52        0.50      3.02 o 
  -2  11   0       81.56       79.60      5.47 o 
   0 -11   1      178.41      189.36      7.18 o 
   1 -11   1      297.73      331.00      9.40 o 
   2 -11   1        7.89        7.75      3.36 o 
   3 -11   1      159.03      177.12      6.80 o 
   4 -11   1      339.43      344.98     14.07 o 
   5 -11   1      140.70      128.90      8.79 o 
  -2 -10   1        2.98        2.76      4.52 o 
  -1 -10   1      198.55      175.73      6.47 o 
   0 -10   1      278.63      293.74      8.34 o 
   1 -10   1      139.85      156.49      6.11 o 
   2 -10   1        5.16        1.10      5.90 o 
   3 -10   1       24.07       26.73      3.89 o 
   4 -10   1      132.69      135.12      5.65 o 
   5 -10   1      117.65      129.90      8.54 o 
   6 -10   1       53.72       57.54      6.78 o 
   7 -10   1       23.32       21.61      5.53 o 
  -3  -9   1       29.29       34.17      5.53 o 
  -2  -9   1        1.67       -0.08      2.75 o 
  -1  -9   1       47.83       44.39      3.72 o 
   0  -9   1      230.44      216.23      6.74 o 
   1  -9   1      126.76      119.10      4.94 o 
   2  -9   1      583.07      610.78     14.32 o 
   3  -9   1        9.73       12.03      2.65 o 
   4  -9   1       54.66       56.02      3.86 o 
   5  -9   1      206.81      206.54      6.26 o 
   6  -9   1      238.79      235.18     10.55 o 
   7  -9   1      237.90      264.08     11.06 o 
   8  -9   1       43.27       48.74      7.04 o 
  -5  -8   1       44.29       51.51      7.04 o 
  -4  -8   1       14.81       14.07      4.27 o 
  -3  -8   1       23.43       35.18      5.28 o 
  -2  -8   1      445.27      431.72     10.18 o 
  -1  -8   1       71.81       78.95      4.27 o 
   0  -8   1      111.38       98.12      6.03 o 
   1  -8   1     1083.49     1052.55     17.68 o 
   2  -8   1      743.03      751.78     13.50 o 
   3  -8   1      467.56      486.69      9.85 o 
   4  -8   1       78.10       68.44      3.68 o 
   5  -8   1     1024.48     1042.84     17.67 o 
   6  -8   1      703.98      716.10     19.35 o 
   7  -8   1        2.57        8.79      4.27 o 
   8  -8   1       37.69       42.97      6.03 o 
  -6  -7   1       84.53      100.25      8.54 o 
  -5  -7   1       83.41       95.98      7.79 o 
  -4  -7   1       75.84       84.17      7.04 o 
  -3  -7   1       81.65       94.06      4.35 o 
  -2  -7   1      634.63      606.32     11.63 o 
  -1  -7   1     1122.30     1082.25     17.85 o 
   0  -7   1       41.56       45.73      4.40 o 
   1  -7   1      589.08      621.59     11.28 o 
   2  -7   1      620.02      628.38     11.37 o 
   3  -7   1      415.88      428.86      8.60 o 
   4  -7   1       29.62       32.65      2.76 o 
   5  -7   1       90.00       86.77      3.90 o 
   6  -7   1      479.38      492.22     14.32 o 
   7  -7   1       30.00       28.54      4.65 o 
   8  -7   1       92.68       86.94      7.29 o 
   9  -7   1       78.02       82.41      7.04 o 
  -6  -6   1      513.88      514.84     17.34 o 
  -5  -6   1       54.12       58.54      6.28 o 
  -4  -6   1        2.20       -1.76      3.52 o 
  -3  -6   1       10.94        6.34      2.17 o 
  -2  -6   1      548.71      541.01     10.30 o 
  -1  -6   1      376.73      368.60      7.64 o 
   0  -6   1       45.62       40.16      2.57 o 
   1  -6   1      199.08      206.58      5.06 o 
   2  -6   1       63.81       65.13      2.06 o 
   3  -6   1      146.07      141.75      3.37 o 
   4  -6   1     2490.99     2511.23     29.64 o 
   5  -6   1      235.83      239.20      4.87 o 
   6  -6   1       86.79       87.61      3.26 o 
   7  -6   1     1232.58     1254.26     21.86 o 
   8  -6   1      314.54      317.60     12.56 o 
   9  -6   1       48.12       32.66      5.78 o 
  -7  -5   1       24.30       20.60      5.53 o 
  -6  -5   1        3.05       -4.27      3.77 o 
  -5  -5   1      327.14      314.33     11.56 o 
  -4  -5   1      181.29      189.66      4.35 o 
  -3  -5   1      262.76      275.79      4.99 o 
  -2  -5   1       88.83       96.37      3.05 o 
  -1  -5   1     2028.50     2079.70     29.22 o 
   0  -5   1     2168.98     2019.47     29.13 o 
   1  -5   1      189.54      168.37      3.62 o 
   2  -5   1       16.66       12.77      1.23 o 
   3  -5   1     3114.06     3126.37     35.92 o 
   4  -5   1     1576.32     1565.67     19.14 o 
   5  -5   1      368.89      372.70      6.22 o 
   6  -5   1      178.13      176.84      5.36 o 
   7  -5   1      452.23      429.52     17.21 o 
   8  -5   1      560.59      566.09     17.84 o 
   9  -5   1       33.70       33.92      6.28 o 
  -8  -4   1       29.11       35.69      5.28 o 
  -7  -4   1      317.20      325.90      8.78 o 
  -6  -4   1        3.83       -0.14      3.77 o 
  -5  -4   1       65.54       66.60      5.15 o 
  -4  -4   1     1692.58     1639.97     31.16 o 
  -3  -4   1      277.75      261.59      4.57 o 
  -2  -4   1       94.14      105.02      2.48 o 
  -1  -4   1     2450.63     2596.40     29.62 o 
   0  -4   1     6915.10     7075.76     96.07 o 
   1  -4   1      374.53      387.87      5.70 o 
   2  -4   1     1464.08     1597.64     18.71 o 
   3  -4   1     2166.80     2104.38     24.56 o 
   4  -4   1      373.69      368.91      6.94 o 
   5  -4   1      152.70      167.04      4.37 o 
   6  -4   1        0.35       -0.33      1.47 o 
   7  -4   1      165.27      149.23      5.29 o 
   8  -4   1      134.04      146.99      8.54 o 
   9  -4   1       13.50        7.79      4.77 o 
  -8  -3   1      264.09      276.76      8.17 o 
  -7  -3   1      322.34      342.07     11.31 o 
  -6  -3   1      430.75      431.16      9.59 o 
  -5  -3   1     2032.33     1988.77     20.99 o 
  -4  -3   1      547.50      518.04      6.58 o 
  -3  -3   1       75.10       78.06      2.47 o 
  -2  -3   1      291.63      386.02      4.73 o 
  -1  -3   1      687.12      755.92     13.32 o 
   0  -3   1      245.42      272.37      7.04 o 
   1  -3   1     3396.69     3326.17     37.37 o 
   2  -3   1       49.66       57.00      1.64 o 
   3  -3   1        4.69        5.16      1.09 o 
   4  -3   1       52.14       53.20      1.97 o 
   5  -3   1      292.95      295.34      5.19 o 
   6  -3   1      618.86      594.02     12.81 o 
   7  -3   1      212.64      217.18      7.16 o 
   8  -3   1      296.02      300.01     12.31 o 
   9  -3   1      377.45      414.08     15.83 o 
  -9  -2   1       84.53       85.93      7.54 o 
  -8  -2   1        7.71        7.79      3.20 o 
  -7  -2   1       49.35       54.03      4.09 o 
  -6  -2   1      116.99      129.41      5.06 o 
  -5  -2   1      698.63      695.49     10.13 o 
  -4  -2   1      381.83      380.24      6.95 o 
  -3  -2   1     1176.28     1115.88     22.04 o 
  -2  -2   1     3889.38     4022.65     78.25 o 
  -1  -2   1     2330.80     2336.45     22.98 o 
   0  -2   1      705.54      729.84     10.66 o 
   1  -2   1     5227.91     4843.97     59.73 o 
   2  -2   1     4178.93     4085.74     65.73 o 
   3  -2   1      424.81      416.97      5.85 o 
   4  -2   1      468.78      464.62      6.71 o 
   5  -2   1      511.99      464.23      7.08 o 
   6  -2   1     1229.16     1218.02     26.89 o 
   7  -2   1        3.54        4.97      2.57 o 
   8  -2   1       19.49       30.30      3.68 o 
   9  -2   1      251.41      266.84     12.56 o 
  -9  -1   1      114.59      153.02      9.55 o 
  -8  -1   1        0.22       -0.71      2.75 o 
  -7  -1   1      317.33      298.03      7.82 o 
  -6  -1   1      588.76      567.87     11.28 o 
  -5  -1   1     1906.07     1877.23     22.64 o 
  -4  -1   1       76.66       95.88      2.48 o 
  -3  -1   1     4909.35     4786.90     76.32 o 
  -2  -1   1     9247.01     9202.25    191.34 o 
  -1  -1   1     1158.56     1187.33     13.58 o 
   0  -1   1      148.99      174.45      2.27 o 
   1  -1   1     8527.23     8080.34    153.27 o 
   2  -1   1     5843.92     5637.27     84.94 o 
   3  -1   1      400.30      416.39      5.83 o 
   4  -1   1      104.39       93.89      2.40 o 
   5  -1   1     1816.18     1843.39     28.33 o 
   6  -1   1       24.00       28.67      3.00 o 
   7  -1   1       36.45       35.28      3.64 o 
   8  -1   1        0.78        3.27      4.15 o 
   9  -1   1       27.87       28.90      6.03 o 
  -9   0   1      237.99      268.60     11.81 o 
  -8   0   1       79.24       78.39      6.28 o 
  -7   0   1      338.46      338.56      8.25 o 
  -6   0   1     1106.47     1088.93     16.77 o 
  -5   0   1        9.99       11.47      1.38 o 
  -4   0   1      380.11      426.27      6.25 o 
  -3   0   1     3097.45     3143.93     35.57 o 
  -2   0   1     2714.73     2751.47     31.03 o 
  -1   0   1      810.77      829.92     16.58 o 
   0   0   1       22.53       26.24      0.54 o 
   1   0   1       76.27       89.70      2.39 o 
   2   0   1     5141.82     5248.18     77.86 o 
   3   0   1     1077.85     1021.32     16.80 o 
   4   0   1       19.53       22.78      1.49 o 
   5   0   1        5.17        7.17      5.15 o 
   6   0   1      110.73      120.48      4.97 o 
   7   0   1      281.69      282.07      8.08 o 
   8   0   1      207.41      203.66      7.28 o 
   9   0   1       18.44       10.80      5.53 o 
 -10   1   1      148.99      172.11     10.30 o 
  -9   1   1       24.88       30.40      5.78 o 
  -8   1   1       93.83       93.72      7.29 o 
  -7   1   1      188.87      194.97     15.83 o 
  -6   1   1      104.19      117.11      3.16 o 
  -5   1   1      315.94      338.89      5.49 o 
  -4   1   1       32.75       25.30      1.64 o 
  -3   1   1      198.46      198.33      3.13 o 
  -2   1   1      124.31      127.62      4.40 o 
  -1   1   1      103.15      116.33      3.02 o 
   0   1   1     2865.37     2861.97     37.81 o 
   1   1   1     3871.43     3946.87     44.23 o 
   2   1   1       62.34       41.94      1.07 o 
   3   1   1     4071.78     4196.07     58.51 o 
   4   1   1     1442.80     1357.21     25.88 o 
   5   1   1       31.36       30.82      2.93 o 
   6   1   1     1251.66     1228.57     21.05 o 
   7   1   1      235.05      242.74      7.55 o 
   8   1   1       74.63       69.26      7.41 o 
 -10   2   1       62.53       50.25      6.78 o 
  -9   2   1       77.59       76.89      7.29 o 
  -8   2   1      647.17      654.79     19.35 o 
  -7   2   1     1291.00     1208.53     19.64 o 
  -6   2   1      233.47      243.86      7.55 o 
  -5   2   1     2862.02     2894.92     33.54 o 
  -4   2   1     1435.80     1362.08     16.29 o 
  -3   2   1     2509.21     2613.26     38.88 o 
  -2   2   1       62.91       65.69      1.36 o 
  -1   2   1     3593.75     3747.69     54.40 o 
   0   2   1    10316.66     9717.85    135.44 o 
   1   2   1       30.20       35.98      1.32 o 
   2   2   1     1075.62     1062.72     12.96 o 
   3   2   1      342.87      298.07      4.91 o 
   4   2   1      333.47      344.14      7.79 o 
   5   2   1        4.66        4.91      2.29 o 
   6   2   1      153.90      152.47      7.41 o 
   7   2   1      282.05      297.88      8.70 o 
   8   2   1        3.73       -0.97      3.54 o 
 -10   3   1       16.95        9.55      5.03 o 
  -9   3   1       92.95       99.25      7.29 o 
  -8   3   1      854.58      846.50     23.12 o 
  -7   3   1      821.32      763.58     27.14 o 
  -6   3   1       23.81       21.34      1.69 o 
  -5   3   1     2584.54     2525.58     29.44 o 
  -4   3   1     3540.12     3651.53     41.34 o 
  -3   3   1      509.66      554.33      7.24 o 
  -2   3   1       65.14       68.55      1.68 o 
  -1   3   1     1183.52     1163.81     13.73 o 
   0   3   1     1706.00     1722.68     19.96 o 
   1   3   1     1866.62     1999.57     23.19 o 
   2   3   1       63.35       72.15      2.17 o 
   3   3   1      245.43      267.78      4.76 o 
   4   3   1       89.28       89.44      4.10 o 
   5   3   1      463.48      447.30     10.01 o 
   6   3   1       27.78       18.48      3.28 o 
   7   3   1       74.37       62.65      7.29 o 
 -10   4   1       13.59       18.34      5.53 o 
  -9   4   1       87.03       90.71      7.54 o 
  -8   4   1      311.11      297.64      7.65 o 
  -7   4   1      193.13      192.04      5.72 o 
  -6   4   1       13.04       14.66      1.63 o 
  -5   4   1      206.09      218.23      5.06 o 
  -4   4   1      773.23      847.68     11.53 o 
  -3   4   1       85.03       73.97      1.94 o 
  -2   4   1     1101.25     1182.59     14.21 o 
  -1   4   1       93.99      111.04      2.43 o 
   0   4   1      173.60      162.50      3.75 o 
   1   4   1     1043.77      934.60     11.78 o 
   2   4   1     1867.58     1889.80     22.55 o 
   3   4   1       72.00       77.38      3.50 o 
   4   4   1      974.85      948.31     16.50 o 
   5   4   1      580.00      599.94     12.24 o 
   6   4   1      256.37      266.08      8.08 o 
   7   4   1        6.73        4.37      3.82 o 
 -10   5   1      120.57      114.58      8.79 o 
  -9   5   1       28.20       34.67      5.78 o 
  -8   5   1      268.73      243.48      7.08 o 
  -7   5   1      194.14      186.90      5.76 o 
  -6   5   1     2060.37     2048.09     30.55 o 
  -5   5   1      822.81      806.81     10.81 o 
  -4   5   1      381.64      372.13      5.77 o 
  -3   5   1     4173.25     4423.63     50.00 o 
  -2   5   1      647.78      640.22      8.94 o 
  -1   5   1      124.85      138.57      2.95 o 
   0   5   1      708.97      721.83      9.59 o 
   1   5   1     1274.32     1196.26     18.36 o 
   2   5   1      263.12      264.83      4.99 o 
   3   5   1        2.26        3.14      2.89 o 
   4   5   1      233.15      259.94      7.08 o 
   5   5   1      254.80      264.20      7.79 o 
   6   5   1        7.75        4.27      5.28 o 
 -10   6   1      359.00      356.04     14.57 o 
  -9   6   1      345.17      341.32      9.12 o 
  -8   6   1      268.72      244.67      7.18 o 
  -7   6   1       67.97       71.34      4.15 o 
  -6   6   1     1290.83     1251.92     20.25 o 
  -5   6   1     1757.78     1730.25     26.21 o 
  -4   6   1      404.61      392.88      7.97 o 
  -3   6   1     1519.09     1490.10     18.27 o 
  -2   6   1      581.27      599.63      8.42 o 
  -1   6   1      188.00      200.01      3.95 o 
   0   6   1       40.98       44.71      6.28 o 
   1   6   1       15.00       20.43      3.89 o 
   2   6   1      394.64      355.80     20.60 o 
   3   6   1        3.29        3.02      3.52 o 
   4   6   1        3.13       -6.03      4.02 o 
   5   6   1       18.62       17.59      5.03 o 
  -9   7   1       64.04       64.41      6.91 o 
  -8   7   1       17.52       17.09      3.28 o 
  -7   7   1      292.57      289.04      9.30 o 
  -6   7   1       20.52       22.31      2.65 o 
  -5   7   1      207.88      205.85      5.76 o 
  -4   7   1      992.77     1021.14     16.77 o 
  -3   7   1       46.47       50.15      3.14 o 
  -2   7   1     1194.78     1217.78     19.54 o 
  -1   7   1      175.59      182.24      5.47 o 
   0   7   1      970.61      972.77     16.70 o 
   1   7   1       52.35       53.54      5.53 o 
   2   7   1       37.30       51.01      5.28 o 
   3   7   1      536.60      511.32     16.83 o 
   4   7   1      188.62      169.35      9.80 o 
  -9   8   1      119.32      122.36      8.54 o 
  -8   8   1      230.84      238.45     10.80 o 
  -7   8   1        4.29        2.51      4.02 o 
  -6   8   1      175.96      163.07      8.29 o 
  -5   8   1      218.59      224.13      9.80 o 
  -4   8   1      368.90      372.22      8.37 o 
  -3   8   1      331.01      326.51     14.07 o 
  -2   8   1      111.44      117.78      4.69 o 
  -1   8   1     1940.61     1941.01     41.33 o 
   0   8   1      292.62      289.81     12.94 o 
   1   8   1       38.20       30.76      3.46 o 
   2   8   1      444.60      443.98     15.08 o 
   3   8   1      392.19      419.11     15.58 o 
  -8   9   1      400.82      406.79     14.82 o 
  -7   9   1       94.47       91.96      7.04 o 
  -6   9   1       77.68       71.11      6.78 o 
  -5   9   1      533.55      516.60     16.33 o 
  -4   9   1      510.33      520.62     16.58 o 
  -3   9   1       22.92       29.81      3.25 o 
  -2   9   1      303.69      309.88      8.15 o 
  -1   9   1      270.28      285.45      7.89 o 
   0   9   1        5.54       21.74     15.83 o 
   1   9   1        3.20        2.76      3.77 o 
   2   9   1        4.29       13.82      5.28 o 
  -7  10   1       23.56       23.37      6.03 o 
  -6  10   1        2.57        2.76      4.77 o 
  -5  10   1        2.25       -3.02      3.52 o 
  -4  10   1      112.97      105.03      7.79 o 
  -3  10   1      107.10      111.68      5.36 o 
  -2  10   1       45.81       56.24      4.33 o 
  -1  10   1       16.03       16.85      3.38 o 
   0  10   1       91.64       93.22      7.54 o 
   0 -11   2        0.26       -2.22      2.93 o 
   1 -11   2       71.94       73.96      4.94 o 
   2 -11   2      200.73      220.36      7.36 o 
   3 -11   2       34.97       41.36      4.65 o 
   4 -11   2        0.47       -1.18      3.00 o 
   5 -11   2        4.20       -5.78      4.77 o 
  -2 -10   2        1.92       -1.55      4.15 o 
  -1 -10   2      109.65       99.14      7.16 o 
   0 -10   2      226.56      230.11      7.11 o 
   1 -10   2       37.38       31.26      3.43 o 
   2 -10   2       12.40       13.03      4.27 o 
   3 -10   2      113.43      130.37      5.42 o 
   4 -10   2      719.62      763.00     14.83 o 
   5 -10   2       18.68       19.48      3.20 o 
   6 -10   2       36.04       30.91      5.53 o 
  -4  -9   2      118.75      112.06      8.04 o 
  -3  -9   2       96.91      106.76      5.53 o 
  -2  -9   2       24.05       22.56      4.52 o 
  -1  -9   2      546.13      524.35     11.10 o 
   0  -9   2      683.13      673.33     13.14 o 
   1  -9   2      379.29      375.80      8.88 o 
   2  -9   2      932.61      916.22     16.26 o 
   3  -9   2      812.42      792.71     15.33 o 
   4  -9   2       32.43       38.84      3.43 o 
   5  -9   2      127.73      120.92      5.04 o 
   6  -9   2      269.07      271.61     11.06 o 
   7  -9   2      125.42      140.46      8.54 o 
  -5  -8   2       82.23       81.41      7.79 o 
  -4  -8   2      323.62      331.41     13.07 o 
  -3  -8   2      174.49      175.43      6.03 o 
  -2  -8   2       93.12       84.16      4.25 o 
  -1  -8   2      194.83      198.12      9.92 o 
   0  -8   2      339.96      355.62      8.08 o 
   1  -8   2       57.73       50.79      3.38 o 
   2  -8   2       99.02       93.19      7.16 o 
   3  -8   2      310.05      313.62      7.28 o 
   4  -8   2      383.50      368.34      8.25 o 
   5  -8   2       11.91       13.63      2.59 o 
   6  -8   2       53.89       53.97      3.72 o 
   7  -8   2       14.42       14.57      4.02 o 
  -6  -7   2       18.76        6.03      4.77 o 
  -5  -7   2      401.15      369.10     13.57 o 
  -4  -7   2       10.56        7.69      3.14 o 
  -3  -7   2      117.33      113.58      4.71 o 
  -2  -7   2       33.33       34.18      3.02 o 
  -1  -7   2       13.69       11.46      2.89 o 
   0  -7   2       22.29       26.37      2.29 o 
   1  -7   2      944.31      952.63     15.72 o 
   2  -7   2     1023.56      964.19     15.81 o 
   3  -7   2       24.94       27.30      2.39 o 
   4  -7   2      378.30      386.18      8.17 o 
   5  -7   2      326.69      330.01      7.55 o 
   6  -7   2      715.98      725.58     13.24 o 
  -7  -6   2        9.34        5.53      4.27 o 
  -6  -6   2      398.02      430.91     15.08 o 
  -5  -6   2      182.75      200.76      9.55 o 
  -4  -6   2      751.33      726.04     13.21 o 
  -3  -6   2      291.10      302.41      7.02 o 
  -2  -6   2      883.39      874.01     14.65 o 
  -1  -6   2      375.50      388.20      7.82 o 
   0  -6   2      694.52      739.36     12.44 o 
   1  -6   2     2027.55     1956.98     28.78 o 
   2  -6   2     1830.90     1795.59     26.56 o 
   3  -6   2      270.77      276.25      4.93 o 
   4  -6   2      651.65      619.88      9.04 o 
   5  -6   2     1799.26     1769.72     21.99 o 
   6  -6   2      116.07      129.16      3.90 o 
   7  -6   2       39.17       31.67      8.04 o 
   8  -6   2      104.72      117.59      8.29 o 
   9  -6   2      134.22      130.66      9.05 o 
  -8  -5   2       28.85       37.94      7.04 o 
  -7  -5   2      137.26      135.18      8.54 o 
  -6  -5   2      573.97      595.24     17.59 o 
  -5  -5   2      196.78      201.53      5.90 o 
  -4  -5   2       52.59       63.91      3.46 o 
  -3  -5   2     1904.12     1825.87     27.17 o 
  -2  -5   2     1365.19     1315.77     24.38 o 
  -1  -5   2        6.38        9.93      1.60 o 
   0  -5   2      311.03      297.08      5.95 o 
   1  -5   2     3120.53     3257.57     45.55 o 
   2  -5   2      208.93      175.40      5.56 o 
   3  -5   2       16.66       30.21      2.18 o 
   4  -5   2       15.27       10.91      1.44 o 
   5  -5   2       47.60       43.56      2.38 o 
   6  -5   2      355.21      344.30      9.42 o 
   7  -5   2       30.58       27.93      4.15 o 
   8  -5   2       15.77       19.60      5.03 o 
   9  -5   2       42.55       35.18      6.03 o 
  -8  -4   2        3.61       -4.33      2.89 o 
  -7  -4   2      333.66      334.08      8.70 o 
  -6  -4   2       33.27       34.86      5.40 o 
  -5  -4   2       76.38       66.24      2.44 o 
  -4  -4   2       88.00       93.20      2.47 o 
  -3  -4   2       14.93       12.78      1.16 o 
  -2  -4   2      311.92      288.35      3.93 o 
  -1  -4   2     2056.56     2111.83     24.36 o 
   0  -4   2        5.50       10.62      1.14 o 
   1  -4   2       53.21       57.26      1.58 o 
   2  -4   2      443.37      451.52      8.29 o 
   3  -4   2      746.40      728.19     30.43 o 
   4  -4   2      823.29      798.79     10.66 o 
   5  -4   2        5.57        4.94      1.44 o 
   6  -4   2      231.30      235.88     11.68 o 
   7  -4   2      527.01      532.70     11.43 o 
   8  -4   2      202.55      220.36     10.80 o 
   9  -4   2      103.38      120.35      9.05 o 
  -9  -3   2       29.07       35.93      6.03 o 
  -8  -3   2       13.88       10.59      3.28 o 
  -7  -3   2      171.88      186.06      6.22 o 
  -6  -3   2      280.76      273.43      5.48 o 
  -5  -3   2      695.60      718.78     10.92 o 
  -4  -3   2      746.80      706.98     10.56 o 
  -3  -3   2      930.79      910.71     11.50 o 
  -2  -3   2      673.18      725.09     20.74 o 
  -1  -3   2     3062.45     3052.92     30.08 o 
   0  -3   2     3546.05     3461.57     62.69 o 
   1  -3   2     2753.00     2989.90     33.69 o 
   2  -3   2     1012.62      993.36     15.37 o 
   3  -3   2     3881.81     3729.78     93.82 o 
   4  -3   2     1792.99     1770.51     40.30 o 
   5  -3   2        3.85        7.38      2.14 o 
   6  -3   2      657.94      661.18     32.66 o 
   7  -3   2      181.25      193.75      6.65 o 
   8  -3   2        9.66        9.17      3.20 o 
   9  -3   2       31.79       28.39      6.03 o 
  -9  -2   2       66.84       79.90      7.54 o 
  -8  -2   2      252.63      324.88     12.56 o 
  -7  -2   2      147.88      153.54      5.59 o 
  -6  -2   2        3.53        4.14      1.54 o 
  -5  -2   2     1889.25     1728.98     21.02 o 
  -4  -2   2     5707.27     5841.48     66.60 o 
  -3  -2   2      116.28      100.72      2.31 o 
  -2  -2   2     2812.39     2889.78     32.58 o 
  -1  -2   2     4120.99     4070.30     45.44 o 
   0  -2   2    16933.44    15502.24    167.98 o 
   1  -2   2     2179.84     2416.74     27.31 o 
   2  -2   2     1030.46     1024.80     12.31 o 
   3  -2   2     1549.24     1564.34     24.75 o 
   4  -2   2       31.36       29.95      1.58 o 
   5  -2   2      218.13      235.28      9.05 o 
   6  -2   2       12.83       14.72      4.02 o 
   7  -2   2        9.14       10.57      3.00 o 
   8  -2   2       69.11       73.07      5.04 o 
   9  -2   2       47.91       51.76      7.04 o 
 -10  -1   2       43.34       48.74      7.04 o 
  -9  -1   2      191.25      195.23     10.05 o 
  -8  -1   2      314.84      309.81     11.81 o 
  -7  -1   2       75.23       78.51      4.17 o 
  -6  -1   2      112.26      112.94      3.25 o 
  -5  -1   2     1778.41     1808.04     21.69 o 
  -4  -1   2      221.24      203.34      3.66 o 
  -3  -1   2       74.71       81.49      1.87 o 
  -2  -1   2        1.07        7.05      0.62 o 
  -1  -1   2       32.83       32.84      0.91 o 
   0  -1   2      588.66      664.01      8.87 o 
   1  -1   2    25344.48    24895.18    335.85 o 
   2  -1   2      216.87      242.48      3.91 o 
   3  -1   2     1876.52     1861.83     43.22 o 
   4  -1   2      540.48      513.70      9.86 o 
   5  -1   2      323.76      304.20      7.46 o 
   6  -1   2      314.94      303.18      7.99 o 
   7  -1   2       60.34       71.59      4.71 o 
   8  -1   2      171.24      202.48      8.79 o 
 -10   0   2       14.08       21.61      5.78 o 
  -9   0   2        0.42       -1.76      4.02 o 
  -8   0   2       45.11       48.49      5.78 o 
  -7   0   2      162.04      167.76      4.20 o 
  -6   0   2      203.71      178.84      4.46 o 
  -5   0   2      550.26      565.50     12.71 o 
  -4   0   2      611.23      677.40      8.79 o 
  -3   0   2     1995.55     2061.26     23.55 o 
  -2   0   2     1353.89     1327.22     15.42 o 
  -1   0   2      539.60      571.60     11.56 o 
   0   0   2      822.95      773.09      9.08 o 
   1   0   2      719.38      693.87     10.83 o 
   2   0   2     5991.39     6203.31    131.16 o 
   3   0   2        9.63       17.70      4.40 o 
   4   0   2     3125.96     3032.39    115.46 o 
   5   0   2      361.11      336.72      8.17 o 
   6   0   2      133.63      132.87      6.91 o 
   7   0   2       36.12       48.94      4.44 o 
   8   0   2      381.83      397.25     10.84 o 
 -10   1   2      426.76      410.06     15.58 o 
  -9   1   2       20.05       21.86      5.28 o 
  -8   1   2        5.12        5.03      3.52 o 
  -7   1   2     1558.01     1542.99     24.01 o 
  -6   1   2     2548.04     2546.19     30.06 o 
  -5   1   2      234.07      195.95      3.71 o 
  -4   1   2      551.01      563.99      7.43 o 
  -3   1   2     5677.76     5510.84    115.76 o 
  -2   1   2     7331.54     7258.78    122.76 o 
  -1   1   2       56.98       58.20      1.40 o 
   0   1   2     1594.29     1513.93     21.38 o 
   1   1   2      156.67      129.83      3.04 o 
   2   1   2     1988.35     1967.22     23.03 o 
   3   1   2      172.61      183.43      7.04 o 
   4   1   2       20.73       19.42      2.47 o 
   5   1   2      750.54      786.28     14.91 o 
   6   1   2       55.22       58.93      6.03 o 
   7   1   2        4.32        3.78      3.28 o 
   8   1   2       35.83       28.88      6.16 o 
 -10   2   2      405.65      409.06     15.58 o 
  -9   2   2      334.44      319.10     13.07 o 
  -8   2   2      682.70      681.20     12.99 o 
  -7   2   2      536.73      526.98     10.34 o 
  -6   2   2     1235.88     1220.44     24.53 o 
  -5   2   2     1229.59     1323.82     25.55 o 
  -4   2   2      743.57      811.17     10.19 o 
  -3   2   2     4138.07     4282.90     59.96 o 
  -2   2   2     1893.99     2030.90     23.16 o 
  -1   2   2      161.81      190.12      2.95 o 
   0   2   2        0.17        6.63      0.91 o 
   1   2   2      296.35      295.17      4.49 o 
   2   2   2       79.19       57.14      1.84 o 
   3   2   2     1983.70     1971.46     29.92 o 
   4   2   2      263.20      241.93      9.92 o 
   5   2   2        5.12        6.08      2.65 o 
   6   2   2      307.11      313.78     14.57 o 
   7   2   2      181.74      176.97      7.10 o 
 -10   3   2      115.50      118.85      8.79 o 
  -9   3   2        4.34       -2.01      4.02 o 
  -8   3   2        6.14        7.91      2.64 o 
  -7   3   2        1.82        4.35      4.02 o 
  -6   3   2      139.12      138.09      4.33 o 
  -5   3   2      498.20      474.23     20.48 o 
  -4   3   2     2638.32     2776.21     36.36 o 
  -3   3   2      662.86      773.87      9.66 o 
  -2   3   2     2290.33     2459.56     28.14 o 
  -1   3   2     2638.16     2805.21     31.86 o 
   0   3   2      201.60      202.37      3.56 o 
   1   3   2       29.61       44.70      1.91 o 
   2   3   2     1548.99     1465.56     17.89 o 
   3   3   2     2182.98     2112.12     34.30 o 
   4   3   2      182.05      180.99      5.83 o 
   5   3   2      138.24      159.51      9.30 o 
   6   3   2      540.06      577.86     22.99 o 
   7   3   2       85.15       79.28      6.28 o 
 -10   4   2        3.19        2.01      4.52 o 
  -9   4   2      407.15      406.08      9.69 o 
  -8   4   2     1214.01     1131.13     33.04 o 
  -7   4   2        2.89        6.26      3.89 o 
  -6   4   2      175.13      169.35      4.97 o 
  -5   4   2     2336.71     2336.01     33.76 o 
  -4   4   2      348.03      316.30      4.87 o 
  -3   4   2      838.58      969.10     12.08 o 
  -2   4   2     1318.86     1386.39     23.61 o 
  -1   4   2     2131.69     2195.15     25.53 o 
   0   4   2     1134.85     1124.40     13.97 o 
   1   4   2      466.05      485.21      7.13 o 
   2   4   2      500.96      477.45      9.19 o 
   3   4   2       28.34       26.89      2.78 o 
   4   4   2      116.40      117.40      5.22 o 
   5   4   2       44.22       64.41      4.51 o 
   6   4   2        3.03        4.77      5.03 o 
 -10   5   2       17.08       16.58      5.53 o 
  -9   5   2      274.33      265.47      7.79 o 
  -8   5   2      532.05      542.96     11.35 o 
  -7   5   2      881.17      859.50     15.28 o 
  -6   5   2      312.07      312.15      7.37 o 
  -5   5   2     1713.02     1713.55     27.51 o 
  -4   5   2     1542.14     1589.04     19.24 o 
  -3   5   2       26.37       27.60      1.62 o 
  -2   5   2       19.61       10.57      1.60 o 
  -1   5   2      614.35      635.41      8.78 o 
   0   5   2      317.71      317.01      5.34 o 
   1   5   2       50.50       54.28      3.02 o 
   2   5   2        8.53        9.26      2.17 o 
   3   5   2       39.10       34.67      3.08 o 
   4   5   2        6.12        4.51      3.14 o 
   5   5   2      297.66      287.33      8.51 o 
 -10   6   2       47.09       47.49      7.04 o 
  -9   6   2      186.94      189.27      6.84 o 
  -8   6   2      253.68      248.27      7.19 o 
  -7   6   2       13.11       14.41      2.65 o 
  -6   6   2        4.48        5.66      2.11 o 
  -5   6   2      221.86      220.78     10.05 o 
  -4   6   2     1044.86     1035.19     13.47 o 
  -3   6   2     1167.60     1186.58     15.03 o 
  -2   6   2     1064.87     1059.60     13.71 o 
  -1   6   2       14.11       14.85      1.56 o 
   0   6   2     1265.37     1253.03     16.08 o 
   1   6   2     1460.76     1418.16     51.01 o 
   2   6   2      159.64      169.10      8.54 o 
   3   6   2       62.70       66.33      6.03 o 
   4   6   2      248.14      278.40     12.31 o 
   5   6   2      228.32      221.61     11.81 o 
  -9   7   2        0.17       -3.63      2.75 o 
  -8   7   2      156.57      157.76      6.13 o 
  -7   7   2      388.49      401.82     12.19 o 
  -6   7   2      728.65      698.88     13.04 o 
  -5   7   2       59.51       51.83      3.38 o 
  -4   7   2       98.82       94.98      6.53 o 
  -3   7   2     2742.18     2784.04    114.20 o 
  -2   7   2      216.79      228.15      6.19 o 
  -1   7   2       61.37       58.86      4.65 o 
   0   7   2      479.92      502.32     27.14 o 
   1   7   2      518.08      511.32     15.58 o 
   2   7   2      189.55      179.65      9.05 o 
   3   7   2       85.65       93.72      7.79 o 
   4   7   2      181.18      189.20     10.80 o 
  -9   8   2       29.62       27.39      5.78 o 
  -8   8   2      186.41      198.50     10.05 o 
  -7   8   2      686.59      713.08     20.35 o 
  -6   8   2      133.48      132.67      8.04 o 
  -5   8   2       71.21       66.08      5.78 o 
  -4   8   2      462.16      462.07     15.08 o 
  -3   8   2      181.37      184.66      5.79 o 
  -2   8   2      131.92      151.30      5.36 o 
  -1   8   2        4.64        4.34      2.47 o 
   0   8   2       10.09       10.22      2.83 o 
   1   8   2        2.77       -2.76      3.77 o 
   2   8   2       55.47       59.05      6.78 o 
  -8   9   2       16.56       16.58      5.28 o 
  -7   9   2       52.83       53.02      6.03 o 
  -6   9   2      175.35      178.90      9.55 o 
  -5   9   2       69.24       73.12      7.29 o 
  -4   9   2      117.58      122.62      7.79 o 
  -3   9   2        2.23       -1.24      4.02 o 
  -2   9   2      303.03      298.70     13.69 o 
  -1   9   2      183.82      185.49      6.55 o 
   0   9   2      108.32       96.23      7.04 o 
   1   9   2        5.50       10.55      4.77 o 
  -6  10   2      294.63      292.72     12.81 o 
  -5  10   2      295.26      294.48     13.07 o 
  -4  10   2      174.17      178.40     10.30 o 
  -3  10   2        8.85        8.29      5.03 o 
  -2  10   2      209.28      231.76      9.67 o 
  -1  10   2      672.94      685.44     19.85 o 
  -1 -11   3        0.92        0.16      3.00 o 
   0 -11   3       79.37       77.96      7.66 o 
   1 -11   3      156.43      155.90      6.39 o 
   2 -11   3      314.18      338.81     12.69 o 
   3 -11   3        8.25        2.09      2.93 o 
   4 -11   3      151.70      176.28      6.74 o 
   5 -11   3      319.12      325.72      9.06 o 
  -3 -10   3      149.19      139.07      6.13 o 
  -2 -10   3      152.83      160.00     11.43 o 
  -1 -10   3        0.52       -3.14      4.65 o 
   0 -10   3        7.33        7.05      2.65 o 
   1 -10   3      613.50      576.98     20.98 o 
   2 -10   3      252.46      245.08      7.19 o 
   3 -10   3       29.93       39.75      3.77 o 
   4 -10   3      578.45      573.07     12.08 o 
   5 -10   3      119.54      122.79      5.58 o 
   6 -10   3       25.76       29.65      5.78 o 
  -4  -9   3       43.07       36.70      4.65 o 
  -3  -9   3      185.43      199.60      6.66 o 
  -2  -9   3       92.78       76.99      4.53 o 
  -1  -9   3       79.08       79.93      4.35 o 
   0  -9   3       80.17       79.55      4.17 o 
   1  -9   3       20.96       31.16      3.20 o 
   2  -9   3      190.34      179.94      5.86 o 
   3  -9   3       78.59       73.67      4.07 o 
   4  -9   3        3.64       -0.25      3.14 o 
   5  -9   3       17.28       19.23      3.00 o 
   6  -9   3       22.79       21.10      3.39 o 
  -5  -8   3        8.23        4.77      4.52 o 
  -4  -8   3       21.16       19.77      5.28 o 
  -3  -8   3       30.49       36.23      4.90 o 
  -2  -8   3       42.86       49.84      3.43 o 
  -1  -8   3      420.53      410.82      8.88 o 
   0  -8   3      718.33      689.52     12.70 o 
   1  -8   3        7.24        5.21      2.04 o 
   2  -8   3      464.61      471.23      9.50 o 
   3  -8   3      724.89      695.59     12.70 o 
   4  -8   3     1114.29     1085.98     26.76 o 
   5  -8   3       78.87       74.90      4.07 o 
   6  -8   3      469.16      485.41     10.39 o 
  -6  -7   3       57.92       61.31      6.28 o 
  -5  -7   3      594.48      583.74     19.47 o 
  -4  -7   3      307.98      313.35      7.81 o 
  -3  -7   3       32.07       40.54      4.15 o 
  -2  -7   3      192.65      182.62      5.42 o 
  -1  -7   3     1619.94     1582.69     24.43 o 
   0  -7   3     1069.18     1057.58     17.23 o 
   1  -7   3      135.18      127.27      4.25 o 
   2  -7   3      531.40      519.12      9.77 o 
   3  -7   3     1126.87     1144.89     23.74 o 
   4  -7   3       95.03       92.61      3.91 o 
   5  -7   3      114.72      110.40      4.35 o 
   6  -7   3      330.10      335.69     11.56 o 
   7  -7   3       95.57       84.93      6.53 o 
  -7  -6   3       28.78       42.21      6.03 o 
  -6  -6   3        5.66        7.29      4.27 o 
  -5  -6   3      314.42      320.71     17.46 o 
  -4  -6   3     1305.87     1235.93     20.15 o 
  -3  -6   3        2.06        3.14      1.95 o 
  -2  -6   3      858.43      862.58     20.10 o 
  -1  -6   3     1084.44     1089.64     17.34 o 
   0  -6   3      144.56      163.27      4.53 o 
   1  -6   3       15.66       13.57      1.68 o 
   2  -6   3      314.37      333.54     11.81 o 
   3  -6   3      133.71      129.91      3.13 o 
   4  -6   3      201.89      198.20      4.30 o 
   5  -6   3       52.41       55.53      2.77 o 
   6  -6   3       37.16       36.97      3.54 o 
   7  -6   3       33.55       30.62      5.53 o 
   8  -6   3       23.14       12.56      5.03 o 
  -8  -5   3       66.57       59.05      7.04 o 
  -7  -5   3        7.73        5.78      3.77 o 
  -6  -5   3       30.38       28.68      2.51 o 
  -5  -5   3      144.70      135.15      3.92 o 
  -4  -5   3        9.57       13.13      1.73 o 
  -3  -5   3      817.04      844.59     11.55 o 
  -2  -5   3        2.28        1.51      1.42 o 
  -1  -5   3      439.07      493.94     13.19 o 
   0  -5   3      479.88      454.67      8.08 o 
   1  -5   3     2900.06     2944.19     33.54 o 
   2  -5   3      472.76      457.66      7.01 o 
   3  -5   3      206.51      223.97      4.20 o 
   4  -5   3      726.98      661.60     11.48 o 
   5  -5   3      382.28      365.52     16.21 o 
   6  -5   3      142.75      135.54      5.40 o 
   7  -5   3        9.76       13.77      5.65 o 
   8  -5   3      293.14      289.63      8.70 o 
  -7  -4   3      193.71      188.05      7.16 o 
  -6  -4   3      585.37      619.62      8.29 o 
  -5  -4   3      812.11      821.55     12.18 o 
  -4  -4   3     2413.44     2474.68     25.40 o 
  -3  -4   3     2237.85     2154.20     22.03 o 
  -2  -4   3     2057.63     2062.97     20.93 o 
  -1  -4   3       45.01       61.04      2.39 o 
   0  -4   3      607.63      576.45      7.30 o 
   1  -4   3     3940.21     4051.99     45.53 o 
   2  -4   3     3346.97     3429.66     47.69 o 
   3  -4   3      456.90      440.88      9.28 o 
   4  -4   3     1181.56     1178.35     23.82 o 
   5  -4   3      221.00      220.13     10.05 o 
   6  -4   3       90.39       78.64      4.33 o 
   7  -4   3       23.92       23.21      4.27 o 
   8  -4   3        7.93        4.78      3.25 o 
  -9  -3   3       34.68       45.98      6.03 o 
  -8  -3   3      261.08      271.87     11.31 o 
  -7  -3   3      848.41      844.92     22.88 o 
  -6  -3   3      459.64      445.30      7.34 o 
  -5  -3   3       11.11       13.20      2.52 o 
  -4  -3   3      466.57      465.51      6.82 o 
  -3  -3   3     5246.90     5291.36     85.45 o 
  -2  -3   3     1788.64     1748.35     20.26 o 
  -1  -3   3      225.84      233.79      3.04 o 
   0  -3   3      476.18      479.11      6.13 o 
   1  -3   3     2403.48     2520.66     28.61 o 
   2  -3   3      829.47      856.75     14.73 o 
   3  -3   3      426.71      441.95      9.30 o 
   4  -3   3      130.29      127.90      4.44 o 
   5  -3   3      468.41      459.97      9.77 o 
   6  -3   3        5.84        1.27      2.39 o 
   7  -3   3      269.87      260.15      7.89 o 
   8  -3   3       10.42       12.70      3.46 o 
  -9  -2   3        8.24       10.05      4.52 o 
  -8  -2   3      111.98      127.89      8.04 o 
  -7  -2   3      292.24      286.70     11.84 o 
  -6  -2   3      190.49      192.24      4.28 o 
  -5  -2   3      154.96      177.52      3.66 o 
  -4  -2   3      510.39      565.76      7.73 o 
  -3  -2   3      259.54      254.05      4.32 o 
  -2  -2   3     3248.52     3342.82     37.47 o 
  -1  -2   3     1739.60     1735.92     29.66 o 
   0  -2   3     3670.19     3824.26     37.14 o 
   1  -2   3      419.11      506.37      6.46 o 
   2  -2   3     1092.10     1144.45     13.78 o 
   3  -2   3     1593.61     1598.15     27.45 o 
   4  -2   3      186.34      175.77      5.24 o 
   5  -2   3      134.06      137.92      5.06 o 
   6  -2   3     1084.43     1077.66     19.85 o 
   7  -2   3      195.02      189.26      6.92 o 
   8  -2   3        4.51        1.13      3.20 o 
 -10  -1   3       47.69       60.55      7.04 o 
  -9  -1   3       27.57       35.18      5.78 o 
  -8  -1   3      183.82      173.87      9.05 o 
  -7  -1   3       15.89       18.78      2.54 o 
  -6  -1   3       51.18       54.50      2.43 o 
  -5  -1   3     1154.26     1128.48     14.11 o 
  -4  -1   3      539.19      448.95      6.27 o 
  -3  -1   3     2069.74     2106.27     24.03 o 
  -2  -1   3     1882.85     1855.55     21.13 o 
  -1  -1   3     6253.71     6165.28    113.72 o 
   0  -1   3     3517.16     3616.50     40.36 o 
   1  -1   3      521.16      533.27      6.81 o 
   2  -1   3      627.56      579.66     20.85 o 
   3  -1   3     3708.79     3780.04     54.01 o 
   4  -1   3      288.13      265.08      6.75 o 
   5  -1   3     1168.21     1107.46     41.21 o 
   6  -1   3      469.51      477.45     11.10 o 
   7  -1   3       44.53       43.97      4.35 o 
   8  -1   3        2.12        0.66      4.52 o 
 -10   0   3       75.10       87.69      8.29 o 
  -9   0   3     1339.10     1302.29     32.66 o 
  -8   0   3      365.22      361.46      8.44 o 
  -7   0   3      247.20      245.87      6.44 o 
  -6   0   3     1448.16     1435.16     17.78 o 
  -5   0   3     4126.74     4069.50     46.07 o 
  -4   0   3     1901.86     1958.64     28.77 o 
  -3   0   3       32.98       29.59      0.85 o 
  -2   0   3     2523.19     2517.44     28.47 o 
  -1   0   3     2173.49     2153.28     24.41 o 
   0   0   3      776.68      733.20      9.72 o 
   1   0   3      154.72      145.23      5.53 o 
   2   0   3       94.80      130.39      9.80 o 
   3   0   3        9.58       11.12      1.93 o 
   4   0   3      797.06      795.59     22.86 o 
   5   0   3      257.74      252.12      7.19 o 
   6   0   3        1.59       -2.24      2.54 o 
   7   0   3      186.26      196.63      7.37 o 
 -10   1   3       87.11       82.92      7.79 o 
  -9   1   3      134.36      137.19      8.79 o 
  -8   1   3      926.69      890.54     15.76 o 
  -7   1   3       11.98       15.47      2.89 o 
  -6   1   3      183.64      189.16      5.06 o 
  -5   1   3     2345.12     2379.36     37.21 o 
  -4   1   3     2689.84     2833.26     39.62 o 
  -3   1   3      271.61      300.82      5.90 o 
  -2   1   3        3.55        9.03      1.01 o 
  -1   1   3      333.73      318.40      4.49 o 
   0   1   3     2116.45     2183.59     38.52 o 
   1   1   3     3097.83     3266.96     37.15 o 
   2   1   3      103.53      110.55      3.72 o 
   3   1   3       78.70       81.73      5.90 o 
   4   1   3      298.73      288.79      7.46 o 
   5   1   3     1064.60      995.86     37.56 o 
   6   1   3       59.29       56.09      4.61 o 
   7   1   3        4.64        5.00      3.54 o 
 -10   2   3        5.03        1.51      4.52 o 
  -9   2   3       30.42       25.18      3.20 o 
  -8   2   3       17.31       16.78      4.90 o 
  -7   2   3      370.29      355.80      7.99 o 
  -6   2   3      455.96      441.25      8.79 o 
  -5   2   3       11.06       11.18      1.78 o 
  -4   2   3     1455.29     1413.75     20.96 o 
  -3   2   3     3570.33     3781.00     67.16 o 
  -2   2   3      794.58      868.12     10.68 o 
  -1   2   3      639.80      710.93      9.09 o 
   0   2   3     3080.15     3074.50     35.03 o 
   1   2   3     2215.50     2133.34     24.90 o 
   2   2   3      263.80      301.02      6.80 o 
   3   2   3      671.10      700.26     13.12 o 
   4   2   3     1055.07     1050.01     18.45 o 
   5   2   3      130.73      125.69      7.41 o 
   6   2   3       22.50       19.64      3.64 o 
   7   2   3      206.77      227.43      8.33 o 
 -10   3   3      550.63      569.61     19.10 o 
  -9   3   3        7.42        7.09      2.83 o 
  -8   3   3      142.30      145.27      5.12 o 
  -7   3   3     1884.63     1786.71     27.35 o 
  -6   3   3      792.99      767.15     13.33 o 
  -5   3   3      108.94      145.40      4.25 o 
  -4   3   3     1799.26     1794.93     21.07 o 
  -3   3   3     4029.55     4275.18     66.62 o 
  -2   3   3      107.50      104.62      3.06 o 
  -1   3   3      100.83       89.12      2.36 o 
   0   3   3     1304.11     1241.45     20.32 o 
   1   3   3      329.77      327.48      5.37 o 
   2   3   3       18.18       23.12      2.54 o 
   3   3   3        1.26       -1.12      2.17 o 
   4   3   3        2.28        1.13      2.72 o 
   5   3   3      135.00      142.01      6.11 o 
   6   3   3        9.27        9.25      3.46 o 
 -10   4   3      313.16      299.74      8.66 o 
  -9   4   3      127.84      120.50      5.32 o 
  -8   4   3     1638.41     1533.03     24.60 o 
  -7   4   3      143.55      162.96      5.33 o 
  -6   4   3      450.14      445.32      8.97 o 
  -5   4   3      291.11      273.99      6.29 o 
  -4   4   3        6.32        6.69      1.03 o 
  -3   4   3      759.89      766.09     12.73 o 
  -2   4   3     1618.09     1713.78     20.45 o 
  -1   4   3      118.37      125.97      2.98 o 
   0   4   3       48.69       49.55      2.20 o 
   1   4   3       10.38       11.89      2.89 o 
   2   4   3      596.99      563.12     11.68 o 
   3   4   3      193.09      178.79      6.01 o 
   4   4   3      103.63       87.85      5.03 o 
   5   4   3        5.28        2.32      3.08 o 
 -10   5   3       49.16       50.25      4.35 o 
  -9   5   3       55.55       62.71      4.53 o 
  -8   5   3      157.72      153.84      5.69 o 
  -7   5   3      502.51      530.93     10.84 o 
  -6   5   3      175.20      176.29      5.40 o 
  -5   5   3      831.56      804.06     13.76 o 
  -4   5   3     1931.02     1987.47     31.91 o 
  -3   5   3      841.97      825.58     11.01 o 
  -2   5   3     3118.60     3195.35     38.45 o 
  -1   5   3      790.02      811.98     10.97 o 
   0   5   3      452.25      448.76      7.19 o 
   1   5   3      372.28      367.60      7.87 o 
   2   5   3      619.88      624.46     12.12 o 
   3   5   3      990.82      930.38     16.93 o 
   4   5   3       18.26       19.63      3.46 o 
   5   5   3      107.41      117.36     12.81 o 
 -10   6   3      132.52      123.83      6.13 o 
  -9   6   3      371.88      387.96      9.86 o 
  -8   6   3      317.92      316.21      8.35 o 
  -7   6   3       65.74       65.12      3.82 o 
  -6   6   3     1061.95     1040.60     17.58 o 
  -5   6   3      680.29      698.08     12.76 o 
  -4   6   3       44.34       37.74      2.72 o 
  -3   6   3      314.46      355.25      8.24 o 
  -2   6   3     1469.25     1388.96     27.39 o 
  -1   6   3     3074.26     3010.90     35.48 o 
   0   6   3       66.75       67.35      2.92 o 
   1   6   3      102.09      113.51      4.47 o 
   2   6   3      604.54      636.70     18.84 o 
   3   6   3       11.00       21.11      5.28 o 
   4   6   3        1.99        1.01      5.28 o 
  -9   7   3      355.94      356.18      9.42 o 
  -8   7   3      398.08      398.58      9.86 o 
  -7   7   3       13.05        8.35      2.72 o 
  -6   7   3     1061.59     1012.90     17.57 o 
  -5   7   3      443.59      448.10      9.55 o 
  -4   7   3       13.84       14.15      3.64 o 
  -3   7   3       84.10       89.70      4.04 o 
  -2   7   3      152.92      162.27      5.36 o 
  -1   7   3        9.10        9.05      2.54 o 
   0   7   3      450.44      412.07     13.07 o 
   1   7   3        5.89        6.78      4.02 o 
   2   7   3       26.47       19.10      5.28 o 
   3   7   3        2.24       -4.77      4.77 o 
  -9   8   3      136.34      138.19      9.05 o 
  -8   8   3      133.68      123.87      8.54 o 
  -7   8   3      222.25      226.39     10.80 o 
  -6   8   3       63.18       56.03      6.28 o 
  -5   8   3      134.56      126.64      7.79 o 
  -4   8   3      424.46      412.32     14.32 o 
  -3   8   3      372.24      381.16     13.82 o 
  -2   8   3      185.65      177.25      5.90 o 
  -1   8   3       56.17       61.29      4.15 o 
   0   8   3      506.49      526.65     16.33 o 
   1   8   3      135.74      112.31      7.79 o 
   2   8   3       29.83       25.88      6.03 o 
  -8   9   3      434.02      462.32     16.83 o 
  -7   9   3      541.08      525.64     17.84 o 
  -6   9   3      148.63      158.30      9.30 o 
  -5   9   3       88.15       80.15      7.54 o 
  -4   9   3      505.95      460.06     16.08 o 
  -3   9   3      706.91      740.22     21.86 o 
  -2   9   3       24.90       22.91      3.38 o 
  -1   9   3      104.21      112.82      7.29 o 
   0   9   3      155.59      159.05      9.05 o 
  -5  10   3       79.54       88.19      8.79 o 
  -4  10   3      278.49      296.49     13.82 o 
  -3  10   3       21.94       17.09      6.03 o 
  -1 -11   4      223.14      211.79      7.37 o 
   0 -11   4       56.96       68.26      4.88 o 
   1 -11   4        0.08        0.64      3.77 o 
   2 -11   4      489.36      457.51     10.93 o 
   3 -11   4       10.50        5.83      3.18 o 
   4 -11   4        2.40       -2.51      3.02 o 
  -3 -10   4        1.76       -1.83      2.93 o 
  -2 -10   4       46.14       45.02      3.99 o 
  -1 -10   4       11.01        4.55      2.54 o 
   0 -10   4      155.48      149.88      5.86 o 
   1 -10   4       24.08       21.01      4.27 o 
   2 -10   4      203.05      198.07      9.42 o 
   3 -10   4      197.67      192.64      8.54 o 
   4 -10   4      209.75      203.93      6.74 o 
   5 -10   4        9.56        9.83      4.77 o 
   6 -10   4       59.81       65.08      6.53 o 
  -5  -9   4        8.14       10.55      3.38 o 
  -4  -9   4       20.32       19.71      3.46 o 
  -3  -9   4      374.62      375.55      9.24 o 
  -2  -9   4      159.53      158.08      5.77 o 
  -1  -9   4       69.34       76.62      4.25 o 
   0  -9   4      187.45      185.65      5.95 o 
   1  -9   4      705.53      689.47     13.14 o 
   2  -9   4      202.83      199.09      7.29 o 
   3  -9   4        1.33        1.17      2.39 o 
   4  -9   4      596.99      604.66     12.17 o 
   5  -9   4      691.05      703.84     14.57 o 
   6  -9   4        1.16       -5.28      3.52 o 
  -6  -8   4      323.02      360.31     14.32 o 
  -5  -8   4        8.29        7.88      2.83 o 
  -4  -8   4      954.37      915.50     16.78 o 
  -3  -8   4      440.26      426.00      9.68 o 
  -2  -8   4      114.80      107.98      4.51 o 
  -1  -8   4       94.12       91.85      4.09 o 
   0  -8   4      594.89      574.35     11.10 o 
   1  -8   4      616.61      592.47     11.28 o 
   2  -8   4      225.13      240.49      6.31 o 
   3  -8   4       14.28       18.48      2.67 o 
   4  -8   4      537.50      543.83     10.93 o 
   5  -8   4      204.09      200.79      6.22 o 
   6  -8   4        2.03       -2.76      3.52 o 
   7  -8   4        0.03       -2.01      4.77 o 
  -7  -7   4      210.39      229.40     11.31 o 
  -6  -7   4       24.99       21.46      3.38 o 
  -5  -7   4       16.23       17.47      3.02 o 
  -4  -7   4       50.91       51.31      4.65 o 
  -3  -7   4     1591.75     1525.93     24.07 o 
  -2  -7   4        8.58        6.12      2.04 o 
  -1  -7   4      242.78      255.91      6.40 o 
   0  -7   4        2.16       -0.38      1.68 o 
   1  -7   4      115.13      136.88      4.35 o 
   2  -7   4      203.80      194.77      5.32 o 
   3  -7   4       56.33       55.66      3.28 o 
   4  -7   4       60.90       68.58      3.64 o 
   5  -7   4       39.16       44.22      4.77 o 
   7  -7   4      113.06      105.53      7.54 o 
  -7  -6   4        4.08        4.27      4.27 o 
  -6  -6   4        3.94       -0.97      2.02 o 
  -5  -6   4      285.68      287.27      6.04 o 
  -4  -6   4      252.26      241.93      5.31 o 
  -3  -6   4       35.64       35.65      2.65 o 
  -2  -6   4     1575.40     1531.92     23.45 o 
  -1  -6   4     1353.36     1349.10     23.87 o 
   0  -6   4        0.82        1.60      2.76 o 
   1  -6   4        8.67        5.26      1.68 o 
   2  -6   4     1194.70     1182.76     18.47 o 
   3  -6   4      697.50      688.87      9.70 o 
   4  -6   4       38.69       37.46      2.49 o 
   5  -6   4      171.79      168.18      5.51 o 
   6  -6   4      220.32      228.63      8.04 o 
   7  -6   4      220.93      203.48     12.69 o 
   8  -6   4        4.35        0.13      3.20 o 
  -7  -5   4        8.08        8.90      2.22 o 
  -6  -5   4     1015.12     1007.86     14.26 o 
  -5  -5   4      181.64      189.76      4.59 o 
  -4  -5   4      696.02      629.99     12.18 o 
  -3  -5   4      147.99      140.00      3.48 o 
  -2  -5   4     1545.96     1444.19     17.98 o 
  -1  -5   4     4860.14     4727.32    119.85 o 
   0  -5   4     1124.73     1105.25     13.40 o 
   1  -5   4      848.49      819.69     10.46 o 
   2  -5   4      913.02      915.61     11.78 o 
   3  -5   4     1101.28     1152.52     17.82 o 
   4  -5   4       46.05       48.37      3.28 o 
   5  -5   4       83.68       82.76      4.17 o 
   6  -5   4      136.88      136.59      5.68 o 
   7  -5   4        3.46       -2.42      2.93 o 
   8  -5   4        0.81        0.71      3.28 o 
  -7  -4   4       60.07       67.01      3.27 o 
  -6  -4   4      310.69      315.37      5.99 o 
  -5  -4   4     1907.81     1835.31     22.43 o 
  -4  -4   4      324.97      341.55      5.60 o 
  -3  -4   4      301.18      299.71      7.16 o 
  -2  -4   4      903.67      950.50     10.31 o 
  -1  -4   4     1469.54     1444.18     22.20 o 
   0  -4   4      478.34      459.68      6.19 o 
   1  -4   4      243.59      286.84      4.48 o 
   2  -4   4      145.96      180.25      3.46 o 
   3  -4   4      229.84      224.13      4.21 o 
   4  -4   4      924.40      861.36     15.10 o 
   5  -4   4      450.17      435.75     22.74 o 
   6  -4   4       30.98       29.55      3.64 o 
   7  -4   4       80.89       86.88      5.32 o 
   8  -4   4      139.30      143.65      6.75 o 
  -9  -3   4      139.94      175.63      9.55 o 
  -8  -3   4       15.86        9.55      4.02 o 
  -7  -3   4       20.12       20.50      3.05 o 
  -6  -3   4        6.95        8.35      2.32 o 
  -5  -3   4       32.61       35.39      1.94 o 
  -4  -3   4       45.07       32.93      1.73 o 
  -3  -3   4     1394.30     1511.59     17.94 o 
  -2  -3   4      197.08      215.18      3.50 o 
  -1  -3   4      656.25      658.98     10.37 o 
   0  -3   4     1345.77     1280.41     13.18 o 
   1  -3   4     5284.81     5318.62     71.04 o 
   2  -3   4      737.76      794.18     10.21 o 
   3  -3   4      490.14      472.12      9.15 o 
   4  -3   4     1115.74     1049.24     18.97 o 
   5  -3   4      207.51      198.08      6.31 o 
   6  -3   4        7.20       -0.32      3.14 o 
   7  -3   4      300.13      312.69     10.68 o 
   8  -3   4       91.89      105.61     12.19 o 
 -10  -2   4       38.45       42.46      6.53 o 
  -9  -2   4        0.70       -5.65      3.77 o 
  -8  -2   4       64.51       67.01      4.10 o 
  -7  -2   4      838.33      839.59     14.82 o 
  -6  -2   4      680.22      631.47      9.13 o 
  -5  -2   4       22.28       24.61      2.14 o 
  -4  -2   4     4060.65     4140.05     46.71 o 
  -3  -2   4     1039.49      960.88     11.70 o 
  -2  -2   4      455.59      487.70      6.38 o 
  -1  -2   4       11.88       21.94      1.11 o 
   0  -2   4     2627.34     2641.88     26.08 o 
   1  -2   4      698.35      657.78     10.01 o 
   2  -2   4     1376.13     1483.10     17.79 o 
   3  -2   4      839.41      810.98     29.02 o 
   4  -2   4     1029.27     1013.57     17.50 o 
   5  -2   4       26.71       30.48     12.94 o 
   6  -2   4       33.21       29.55      3.73 o 
   7  -2   4       13.82       10.53      3.46 o 
 -10  -1   4      427.51      456.04     16.58 o 
  -9  -1   4       29.74       41.46      6.03 o 
  -8  -1   4      753.54      799.41     14.62 o 
  -7  -1   4     1409.80     1343.04     21.30 o 
  -6  -1   4      737.44      719.53      9.93 o 
  -5  -1   4      265.05      287.70      4.73 o 
  -4  -1   4      936.66      857.69     15.43 o 
  -3  -1   4     3380.84     3374.08     38.00 o 
  -2  -1   4      883.93      933.19     13.68 o 
  -1  -1   4       28.77       22.26      1.06 o 
   0  -1   4      125.75      105.18      2.18 o 
   1  -1   4     1009.57     1026.02     19.60 o 
   2  -1   4      275.67      278.68      6.21 o 
   3  -1   4      285.27      297.47      7.10 o 
   4  -1   4      115.24      116.64      9.30 o 
   5  -1   4      527.80      507.73     14.32 o 
   6  -1   4       34.46       30.43      3.99 o 
   7  -1   4      125.51      112.69      5.95 o 
 -10   0   4      124.17      139.70      9.30 o 
  -9   0   4      116.09      104.89      5.07 o 
  -8   0   4      802.60      802.53     14.62 o 
  -7   0   4      570.75      608.80     11.45 o 
  -6   0   4      218.87      247.66      5.86 o 
  -5   0   4      115.37      120.31      2.46 o 
  -4   0   4       43.34       66.93      2.17 o 
  -3   0   4     1461.68     1507.89     17.65 o 
  -2   0   4     2046.28     2094.72     23.98 o 
  -1   0   4     1824.29     1848.98     34.10 o 
   0   0   4       69.74       61.31      1.61 o 
   1   0   4      811.90      824.98     13.41 o 
   2   0   4      657.50      653.59     11.63 o 
   3   0   4     1679.49     1683.95     26.29 o 
   4   0   4      128.00      116.97      4.88 o 
   5   0   4      149.63      159.92      6.21 o 
   6   0   4     1687.83     1635.13     27.89 o 
   7   0   4       11.33        9.67      4.65 o 
 -10   1   4        6.08        4.52      4.77 o 
  -9   1   4      255.46      233.53      7.08 o 
  -8   1   4      592.61      579.54     27.89 o 
  -7   1   4      310.01      308.10      7.19 o 
  -6   1   4      776.15      727.65     12.61 o 
  -5   1   4     1235.60     1224.66     18.83 o 
  -4   1   4     1548.00     1711.53     24.87 o 
  -3   1   4     1516.46     1603.28     18.81 o 
  -2   1   4     7075.91     7198.20    119.45 o 
  -1   1   4     1808.57     1770.13     35.00 o 
   0   1   4      268.45      289.08      4.43 o 
   1   1   4     1143.40     1150.03     16.58 o 
   2   1   4     1890.52     1864.26     28.41 o 
   3   1   4       71.67       65.14      3.82 o 
   4   1   4       38.11       50.58      3.90 o 
   5   1   4      156.89      166.08      6.39 o 
   6   1   4       22.74       33.56      5.15 o 
 -11   2   4        1.09        5.03      5.28 o 
 -10   2   4      192.80      183.85      6.62 o 
  -9   2   4      943.68      942.96     21.73 o 
  -8   2   4      297.50      279.85      7.28 o 
  -7   2   4      188.35      196.07      5.77 o 
  -6   2   4      733.61      736.18     21.23 o 
  -5   2   4     1375.43     1422.27     21.68 o 
  -4   2   4      210.64      208.30      6.78 o 
  -3   2   4      755.25      955.25     11.83 o 
  -2   2   4     3651.02     3684.99     41.72 o 
  -1   2   4     1219.62     1206.91     14.74 o 
   0   2   4       53.13       53.93      3.00 o 
   1   2   4      333.43      337.29      7.26 o 
   2   2   4        8.91        9.65      2.29 o 
   3   2   4       26.26       25.38      4.52 o 
   4   2   4       72.23       74.38      4.58 o 
   5   2   4        1.01        3.44      2.93 o 
   6   2   4        9.42        7.88      4.90 o 
 -11   3   4        3.29        3.27      5.28 o 
 -10   3   4      190.07      192.99      7.05 o 
  -9   3   4      153.72      160.76      5.93 o 
  -8   3   4      719.44      719.41     13.58 o 
  -7   3   4      249.46      233.34      6.31 o 
  -6   3   4     1425.99     1457.22     22.56 o 
  -5   3   4      691.30      705.07     12.17 o 
  -4   3   4      400.19      391.31      7.54 o 
  -3   3   4       12.81       11.38      1.17 o 
  -2   3   4     1198.49     1320.49     16.15 o 
  -1   3   4      774.91      795.75     13.32 o 
   0   3   4     1241.30     1240.89     15.54 o 
   1   3   4     1052.21     1044.95     17.29 o 
   2   3   4        3.66        2.11      2.23 o 
   3   3   4      246.65      254.71     11.81 o 
   4   3   4      170.73      160.62      6.91 o 
   5   3   4      283.71      264.10     11.56 o 
 -10   4   4       21.25       23.51      3.64 o 
  -9   4   4       11.05       13.36      2.90 o 
  -8   4   4      113.72      116.31      6.16 o 
  -7   4   4     1064.02     1016.70     17.41 o 
  -6   4   4      384.31      393.72      8.34 o 
  -5   4   4      869.02      882.30     14.83 o 
  -4   4   4     2692.10     2621.30     37.75 o 
  -3   4   4     1792.10     1812.09     21.71 o 
  -2   4   4      130.08      128.26      3.12 o 
  -1   4   4      886.07      844.15     11.31 o 
   0   4   4     2997.97     2792.72     63.15 o 
   1   4   4      859.86      835.69     14.64 o 
   2   4   4      145.68      150.36      5.29 o 
   3   4   4      338.35      369.92      9.19 o 
   4   4   4      149.66      154.87     10.43 o 
   5   4   4        1.82       -8.86      5.90 o 
 -10   5   4      136.90      129.71      6.78 o 
  -9   5   4      153.68      146.57      5.86 o 
  -8   5   4      648.08      662.53     16.83 o 
  -7   5   4      919.84      887.76     15.81 o 
  -6   5   4      234.10      228.49      7.91 o 
  -5   5   4     1044.13      965.55     16.24 o 
  -4   5   4      695.98      683.56     12.15 o 
  -3   5   4      941.36      919.53     13.42 o 
  -2   5   4        3.12        2.21      1.35 o 
  -1   5   4       52.29       50.72      2.50 o 
   0   5   4      863.25      878.42     18.59 o 
   1   5   4       91.44       92.70      4.22 o 
   2   5   4       22.65       12.78      3.00 o 
   3   5   4       61.31       77.07      4.76 o 
   4   5   4       17.83       19.94      6.16 o 
 -10   6   4      106.86       98.02      5.59 o 
  -9   6   4       15.65       22.63      6.53 o 
  -8   6   4      505.56      495.50     11.01 o 
  -7   6   4      230.62      236.50      6.82 o 
  -6   6   4       19.66       23.04      3.27 o 
  -5   6   4      108.71      104.72      8.04 o 
  -4   6   4      309.76      312.72      7.41 o 
  -3   6   4       11.67       11.12      1.69 o 
  -2   6   4      397.76      398.35     10.98 o 
  -1   6   4      116.43      108.84      3.54 o 
   0   6   4       33.45       34.32      3.08 o 
   1   6   4      186.74      198.76      6.26 o 
   2   6   4      132.86      135.68      8.79 o 
   3   6   4      133.85      118.85      9.30 o 
  -9   7   4      133.57      119.17      5.86 o 
  -8   7   4        0.20        1.42      2.57 o 
  -7   7   4      107.73       98.20      6.78 o 
  -6   7   4      818.84      815.17     28.39 o 
  -5   7   4      513.35      539.82     11.13 o 
  -4   7   4       65.34       65.08      3.98 o 
  -3   7   4      607.78      598.77     16.08 o 
  -2   7   4      403.52      371.53     24.25 o 
  -1   7   4      276.40      272.12     10.30 o 
   0   7   4       98.91       91.21      6.78 o 
   1   7   4      137.17      146.49      8.79 o 
   2   7   4      256.96      268.85     12.56 o 
  -8   8   4      157.03      152.77      9.30 o 
  -7   8   4      345.15      377.14     14.57 o 
  -6   8   4      798.67      801.53     22.86 o 
  -5   8   4      712.31      755.04     21.86 o 
  -4   8   4        7.35        6.28      4.27 o 
  -3   8   4      366.43      333.93     13.07 o 
  -2   8   4      491.28      509.79     15.20 o 
  -1   8   4      164.63      146.23      8.04 o 
   0   8   4       33.25       33.67      5.53 o 
  -7   9   4        8.65        2.01      5.03 o 
  -6   9   4      245.97      252.77     12.31 o 
  -5   9   4      193.35      214.33     11.56 o 
  -4   9   4        5.27       -1.76      4.77 o 
  -3   9   4        6.56        0.50      4.77 o 
  -2 -11   5       16.33        9.92      5.90 o 
  -1 -11   5        1.19        0.07      3.39 o 
   0 -11   5        0.19        1.69      2.65 o 
   1 -11   5        9.87       10.06      3.28 o 
   2 -11   5       94.94       99.10      5.42 o 
   3 -11   5      175.73      186.95      6.92 o 
   4 -11   5       75.17       86.25      5.42 o 
  -4 -10   5      112.35      104.48      5.68 o 
  -3 -10   5       19.62       17.42      3.77 o 
  -2 -10   5      385.71      396.24      9.94 o 
  -1 -10   5      267.75      251.87     18.59 o 
   0 -10   5       97.10       91.13      4.71 o 
   1 -10   5      118.37      116.96      5.14 o 
   2 -10   5      550.15      564.19     21.11 o 
   3 -10   5      257.04      273.72      7.90 o 
   4 -10   5       10.76        2.27      2.83 o 
   5 -10   5      167.38      165.57      6.48 o 
  -5  -9   5      210.37      205.09      7.28 o 
  -4  -9   5       46.29       50.14      4.09 o 
  -3  -9   5      233.96      231.61     11.31 o 
  -2  -9   5      241.54      242.91      8.17 o 
  -1  -9   5      385.86      386.35      9.15 o 
   0  -9   5       17.96       20.27      3.14 o 
   1  -9   5      149.31      158.13      5.50 o 
   2  -9   5      165.15      163.66      5.59 o 
   3  -9   5      115.76      110.94      4.71 o 
   4  -9   5        1.95        0.47      2.35 o 
   5  -9   5      122.66      120.10      7.79 o 
   6  -9   5       90.32       91.21      7.54 o 
  -6  -8   5      127.62      137.61      6.04 o 
  -5  -8   5       90.12       94.13      5.15 o 
  -4  -8   5       20.81       17.96      3.11 o 
  -3  -8   5        1.92        2.16      2.22 o 
  -2  -8   5      224.99      214.25      7.41 o 
  -1  -8   5       43.04       46.90      3.36 o 
   0  -8   5       37.60       41.11      3.28 o 
   1  -8   5      143.79      139.23      5.78 o 
   2  -8   5       15.13       12.91      2.39 o 
   3  -8   5       59.76       57.44      3.55 o 
   4  -8   5      265.95      276.66     10.43 o 
   5  -8   5       59.67       73.62      6.53 o 
   6  -8   5       77.46       76.13      6.78 o 
  -7  -7   5       14.74       14.08      3.46 o 
  -6  -7   5       61.22       67.07      4.53 o 
  -5  -7   5        7.47        5.56      2.54 o 
  -4  -7   5      104.26      103.19      6.53 o 
  -3  -7   5     1710.12     1666.92     26.02 o 
  -2  -7   5      219.96      222.67      6.04 o 
  -1  -7   5      584.35      550.58     10.48 o 
   0  -7   5     1656.31     1614.42     39.70 o 
   1  -7   5      201.48      211.56      5.69 o 
   2  -7   5       44.52       51.23      3.11 o 
   3  -7   5      276.44      288.52      7.00 o 
   4  -7   5      597.32      577.15     16.33 o 
   5  -7   5      135.49      135.18      7.79 o 
   6  -7   5       44.67       46.48      6.03 o 
   7  -7   5       37.27       53.02      6.78 o 
  -7  -6   5      423.23      425.97      8.31 o 
  -6  -6   5      133.18      135.43      4.40 o 
  -5  -6   5       37.08       40.84      2.66 o 
  -4  -6   5     1692.59     1628.03     20.88 o 
  -3  -6   5      629.34      583.59      9.04 o 
  -2  -6   5      639.75      640.74     11.55 o 
  -1  -6   5      903.75      907.69     14.92 o 
   0  -6   5      780.44      734.67     12.94 o 
   1  -6   5      859.78      878.58     34.42 o 
   2  -6   5       79.52       92.96      3.72 o 
   3  -6   5      159.26      172.12      4.94 o 
   4  -6   5      221.82      227.34      6.22 o 
   5  -6   5       40.42       36.62      6.03 o 
   6  -6   5        3.35       -0.44      2.75 o 
   7  -6   5        1.21        3.02      3.02 o 
  -8  -5   5      407.37      407.77      9.94 o 
  -7  -5   5      105.11      105.50      3.96 o 
  -6  -5   5        3.27        2.24      1.77 o 
  -5  -5   5       82.50       81.19      3.18 o 
  -4  -5   5      126.85      115.19      3.36 o 
  -3  -5   5     1308.53     1329.85     26.08 o 
  -2  -5   5       15.70       17.54      1.60 o 
  -1  -5   5       70.99       67.89      2.84 o 
   0  -5   5      144.30      148.90      2.95 o 
   1  -5   5      860.42      845.19     10.90 o 
   2  -5   5      521.70      504.91      7.33 o 
   3  -5   5      412.32      408.14      8.43 o 
   4  -5   5      118.55      108.55      6.03 o 
   5  -5   5      443.17      426.48      9.86 o 
   6  -5   5       98.67       97.21     12.31 o 
   7  -5   5      153.11      137.13      6.31 o 
  -8  -4   5        0.40       -4.02      3.77 o 
  -7  -4   5       76.34       67.59      5.53 o 
  -6  -4   5      249.38      252.86      5.17 o 
  -5  -4   5       59.87       60.65      2.47 o 
  -4  -4   5       38.03       36.08      1.87 o 
  -3  -4   5       85.31       86.22      2.33 o 
  -2  -4   5     1836.69     1860.52     19.14 o 
  -1  -4   5     1122.72     1158.59     12.32 o 
   0  -4   5      286.74      297.88      4.67 o 
   1  -4   5       57.29       44.95      1.83 o 
   2  -4   5     2382.33     2316.46     32.67 o 
   3  -4   5      286.43      300.76      9.80 o 
   4  -4   5        2.27        2.38      2.17 o 
   5  -4   5      559.61      537.64     11.81 o 
   6  -4   5      752.82      698.71     32.04 o 
   7  -4   5       13.43        3.18      3.46 o 
  -9  -3   5      346.30      374.88     14.07 o 
  -8  -3   5      337.18      347.93      8.60 o 
  -7  -3   5      168.19      175.56      5.68 o 
  -6  -3   5     1026.65     1001.45     14.17 o 
  -5  -3   5     1273.49     1210.46     15.23 o 
  -4  -3   5       35.45       28.26      2.16 o 
  -3  -3   5       12.72       27.14      1.41 o 
  -2  -3   5     2487.05     2340.37     26.93 o 
  -1  -3   5     3521.76     3680.45     41.47 o 
   0  -3   5      392.47      436.91      5.33 o 
   1  -3   5     5750.85     5877.22     83.25 o 
   2  -3   5       15.45       12.52      2.01 o 
   3  -3   5       36.99       41.94      3.00 o 
   4  -3   5        8.86        7.19      2.22 o 
   5  -3   5       11.79       11.68      3.02 o 
   6  -3   5        2.15       -3.27      4.02 o 
   7  -3   5        7.21        1.11      3.28 o 
 -10  -2   5      368.71      400.01     15.58 o 
  -9  -2   5      837.44      887.03     16.58 o 
  -8  -2   5       36.12       41.28      3.54 o 
  -7  -2   5      132.48      151.88      5.06 o 
  -6  -2   5     1979.63     1971.01     29.31 o 
  -5  -2   5      961.09      967.60     12.46 o 
  -4  -2   5       73.15       66.17      2.02 o 
  -3  -2   5      323.84      360.86      5.26 o 
  -2  -2   5       45.84       36.36      1.49 o 
  -1  -2   5      580.58      542.65      7.20 o 
   0  -2   5      962.48     1003.81     12.74 o 
   1  -2   5      817.70      864.00     10.96 o 
   2  -2   5      163.44      176.16      4.97 o 
   3  -2   5      157.00      153.68      5.06 o 
   4  -2   5      860.19      835.04     15.45 o 
   5  -2   5      372.36      334.65      8.97 o 
   6  -2   5      148.07      144.46      6.48 o 
   7  -2   5      210.31      215.71      8.17 o 
 -10  -1   5        0.97       -6.41      4.27 o 
  -9  -1   5       51.78       53.06      4.15 o 
  -8  -1   5      925.72      859.35     17.21 o 
  -7  -1   5       84.32       84.38      3.99 o 
  -6  -1   5       33.60       38.65      2.75 o 
  -5  -1   5      791.57      773.93     14.22 o 
  -4  -1   5     1773.64     1837.73     21.51 o 
  -3  -1   5      281.56      284.36      4.33 o 
  -2  -1   5       45.80       54.02      1.69 o 
  -1  -1   5     1749.74     1803.56     21.07 o 
   0  -1   5     2297.86     2335.44     26.89 o 
   1  -1   5     1426.16     1403.75     21.49 o 
   2  -1   5      351.53      364.40      7.79 o 
   3  -1   5      571.45      568.11     11.37 o 
   4  -1   5      565.73      548.92     11.72 o 
   5  -1   5      279.63      248.43      7.64 o 
   6  -1   5        0.20       -2.03      2.93 o 
 -10   0   5       11.75       12.23      3.32 o 
  -9   0   5        3.29        5.46      2.93 o 
  -8   0   5       60.87       76.18      5.03 o 
  -7   0   5     2933.02     2981.04     43.16 o 
  -6   0   5       75.25       69.93      3.28 o 
  -5   0   5     1638.94     1624.67     24.16 o 
  -4   0   5     3043.62     2972.15     33.99 o 
  -3   0   5     1890.27     1987.32     28.43 o 
  -2   0   5      532.39      545.46      7.30 o 
  -1   0   5     1936.67     1939.08     22.61 o 
   0   0   5     1542.67     1435.42     17.16 o 
   1   0   5      259.07      225.32      6.16 o 
   2   0   5        2.15       -0.13      1.60 o 
   3   0   5     1489.40     1474.41     29.65 o 
   4   0   5       54.67       65.66      4.26 o 
   5   0   5       89.47       83.31      6.41 o 
   6   0   5       22.75        7.41      5.15 o 
 -11   1   5      419.99      437.45     17.09 o 
 -10   1   5       39.34       38.54      4.27 o 
  -9   1   5      138.68      142.73      5.68 o 
  -8   1   5      530.07      525.89     10.83 o 
  -7   1   5      962.73      958.65     16.26 o 
  -6   1   5      308.83      322.65      7.19 o 
  -5   1   5      208.92      190.69      4.79 o 
  -4   1   5     1942.22     1984.15     28.78 o 
  -3   1   5      241.22      233.75      3.91 o 
  -2   1   5       95.76      114.03      2.61 o 
  -1   1   5        1.71        7.08      1.17 o 
   0   1   5      213.27      191.08      5.06 o 
   1   1   5      205.55      203.12      5.47 o 
   2   1   5       33.06       30.43      2.78 o 
   3   1   5       70.50       63.58      3.99 o 
   4   1   5        5.44        7.38      2.96 o 
   5   1   5       65.00       70.29      5.04 o 
   6   1   5        3.69       -5.09      3.39 o 
 -11   2   5      168.13      183.92     10.80 o 
 -10   2   5       20.48       14.96      7.54 o 
  -9   2   5        0.85       -0.25      2.49 o 
  -8   2   5      494.64      514.73     10.84 o 
  -7   2   5       14.31       15.17      2.31 o 
  -6   2   5     1196.21     1109.18     26.63 o 
  -5   2   5      198.25      180.84      4.88 o 
  -4   2   5       76.89       92.31      4.15 o 
  -3   2   5     1209.67     1170.42     23.49 o 
  -2   2   5     2897.58     2996.33     34.52 o 
  -1   2   5     1139.48     1174.14     14.68 o 
   0   2   5       22.03       24.81      3.02 o 
   1   2   5     1040.94     1009.84     23.62 o 
   2   2   5     1048.35     1020.26     17.82 o 
   3   2   5      122.07      109.12      5.07 o 
   4   2   5       20.44       22.77      3.54 o 
   5   2   5      101.46      116.84     15.20 o 
 -11   3   5        3.82       -5.06      3.38 o 
 -10   3   5      297.94      314.48      8.79 o 
  -9   3   5      381.00      371.42      9.23 o 
  -8   3   5      138.51      123.12      4.88 o 
  -7   3   5     2357.59     2208.25     33.13 o 
  -6   3   5      732.49      711.78     12.79 o 
  -5   3   5     1146.60     1151.90     18.38 o 
  -4   3   5        0.42       -1.95      1.57 o 
  -3   3   5     1964.17     1966.31     28.60 o 
  -2   3   5     2328.99     2261.14     57.69 o 
  -1   3   5      788.97      772.75     10.53 o 
   0   3   5       27.12       25.98      3.14 o 
   1   3   5     1095.42     1110.52     30.28 o 
   2   3   5      388.08      382.31      9.19 o 
   3   3   5      151.24      138.31      7.91 o 
   4   3   5      107.53      123.21      5.83 o 
   5   3   5       63.02       74.36      5.47 o 
 -10   4   5      469.35      437.58     11.68 o 
  -9   4   5      381.42      379.81      9.50 o 
  -8   4   5        2.28       -2.71      1.99 o 
  -7   4   5      131.50      148.90      6.28 o 
  -6   4   5     1503.03     1502.65     23.71 o 
  -5   4   5      614.60      615.12     11.53 o 
  -4   4   5       82.84       81.90      5.78 o 
  -3   4   5       21.00       20.94      2.04 o 
  -2   4   5     1650.05     1609.87     19.92 o 
  -1   4   5      368.24      353.63      6.14 o 
   0   4   5      286.34      287.56      9.55 o 
   1   4   5        3.45        0.78      2.23 o 
   2   4   5       75.25       83.15      4.61 o 
   3   4   5        7.39        4.15      3.08 o 
   4   4   5      119.49       94.22      5.72 o 
 -10   5   5      209.67      194.61      8.04 o 
  -9   5   5      224.65      212.98      8.29 o 
  -8   5   5       70.50       65.70      4.17 o 
  -7   5   5        0.27       -1.94      4.27 o 
  -6   5   5      210.93      214.20     11.43 o 
  -5   5   5      114.23      131.24      4.69 o 
  -4   5   5      353.92      359.68      8.05 o 
  -3   5   5        2.24        5.78      1.99 o 
  -2   5   5      623.77      602.73     11.77 o 
  -1   5   5      276.45      271.77      6.72 o 
   0   5   5     1894.81     1830.64     45.86 o 
   1   5   5       17.55       17.96      3.08 o 
   2   5   5       51.67       65.46      4.71 o 
   3   5   5      289.49      309.86      9.12 o 
 -10   6   5        1.32        0.84      3.28 o 
  -9   6   5      190.94      201.80     10.80 o 
  -8   6   5      576.87      579.19     16.08 o 
  -7   6   5      696.41      697.94     13.75 o 
  -6   6   5       25.50       28.21      3.14 o 
  -5   6   5     1641.25     1538.58     63.69 o 
  -4   6   5     1191.56     1163.16     19.52 o 
  -3   6   5      201.58      200.47     10.30 o 
  -2   6   5      158.97      153.65      4.59 o 
  -1   6   5       80.60       83.80      4.52 o 
   0   6   5      316.73      329.03      8.12 o 
   1   6   5      310.14      277.88     13.44 o 
   2   6   5       61.09       76.13      7.79 o 
  -9   7   5       82.79       75.87      5.19 o 
  -8   7   5     1036.59     1093.58     19.80 o 
  -7   7   5      477.16      479.24     10.98 o 
  -6   7   5        6.84        6.30      2.78 o 
  -5   7   5      457.75      460.99     10.23 o 
  -4   7   5      906.20      865.67     15.84 o 
  -3   7   5      268.26      284.48      7.54 o 
  -1   7   5      110.12      119.60      7.29 o 
   0   7   5       13.28        8.54      4.52 o 
   1   7   5       28.20       27.39      6.28 o 
  -8   8   5       42.05       37.44      6.53 o 
  -7   8   5      171.17      154.02      9.80 o 
  -6   8   5       62.91       67.34      7.04 o 
  -5   8   5        2.20       -3.02      4.52 o 
  -4   8   5       59.75       76.38      7.79 o 
  -3   8   5      120.04      104.78      8.04 o 
  -1   8   5        0.05       -0.75      4.02 o 
  -6   9   5      351.20      371.62     15.58 o 
  -5   9   5      398.66      401.27     16.08 o 
  -4   9   5       46.94       53.27      7.54 o 
  -2 -11   6        1.43        1.10      2.96 o 
  -1 -11   6      312.04      312.83      8.79 o 
   0 -11   6       97.45      107.30      7.54 o 
   1 -11   6      199.35      188.07      6.75 o 
   2 -11   6       22.49       17.43      3.77 o 
   3 -11   6       16.76       15.46      3.64 o 
  -4 -10   6       81.36       89.56      5.29 o 
  -3 -10   6       42.15       50.24      4.52 o 
  -2 -10   6       49.44       48.36      4.09 o 
  -1 -10   6      107.19      110.94      5.14 o 
   0 -10   6      426.02      408.94      9.77 o 
   1 -10   6        5.52        1.14      2.47 o 
   2 -10   6        1.02       -1.71      2.57 o 
   3 -10   6        0.24       -3.27      2.35 o 
   4 -10   6       10.66       12.81      3.18 o 
  -5  -9   6        0.05       -1.10      2.57 o 
  -4  -9   6        7.61        7.70      3.14 o 
  -3  -9   6      153.77      149.88      5.86 o 
  -2  -9   6       36.58       37.54      4.40 o 
  -1  -9   6       15.38       14.41      2.83 o 
   0  -9   6        1.89        1.55      4.15 o 
   1  -9   6      106.69      107.75      4.77 o 
   2  -9   6      273.89      275.01      9.80 o 
   3  -9   6      106.11      112.85      4.97 o 
   4  -9   6        1.04       -4.27      3.52 o 
   5  -9   6      338.71      345.74     13.57 o 
  -6  -8   6      265.04      273.82     11.06 o 
  -5  -8   6      332.90      327.81      8.70 o 
  -4  -8   6        8.07        8.03      6.28 o 
  -3  -8   6       65.84       69.30      4.07 o 
  -2  -8   6     1646.27     1603.06     25.49 o 
  -1  -8   6      290.20      281.67      7.11 o 
   0  -8   6      175.14      162.99      6.03 o 
   1  -8   6      209.21      203.35      5.95 o 
   2  -8   6      399.03      412.97      9.06 o 
   3  -8   6      111.44      114.99      4.71 o 
   4  -8   6       70.05       72.11      6.28 o 
   5  -8   6       74.74       85.18      6.53 o 
   6  -8   6       13.69        9.80      5.28 o 
  -7  -7   6       44.47       48.48      5.78 o 
  -6  -7   6      615.04      603.06     10.39 o 
  -5  -7   6      103.63      106.42      4.05 o 
  -4  -7   6       76.38       77.84      3.84 o 
  -3  -7   6      259.96      247.83      6.57 o 
  -2  -7   6      367.28      360.02      8.08 o 
  -1  -7   6     1501.22     1481.57     27.14 o 
   0  -7   6       31.74       39.01      3.27 o 
   1  -7   6     1025.11     1064.18     17.58 o 
   2  -7   6      114.66      115.77      4.35 o 
   3  -7   6       29.70       33.17      4.27 o 
   4  -7   6        9.75       16.33      3.77 o 
   5  -7   6       12.67       10.30      4.27 o 
   6  -7   6        7.23        5.78      4.77 o 
  -8  -6   6        2.36       -1.26      2.84 o 
  -7  -6   6      156.92      152.23      6.13 o 
  -6  -6   6      111.95      120.76      4.19 o 
  -5  -6   6      606.31      591.90      9.66 o 
  -4  -6   6      284.47      287.57      6.96 o 
  -3  -6   6        8.11        8.18      1.66 o 
  -2  -6   6       48.18       45.77      2.37 o 
  -1  -6   6      172.27      150.83      4.53 o 
   0  -6   6     1702.89     1637.82     24.86 o 
   1  -6   6      144.73      146.07      4.43 o 
   2  -6   6      364.01      352.96      7.51 o 
   3  -6   6      422.78      413.83     13.07 o 
   4  -6   6      538.27      561.07     16.58 o 
   5  -6   6       66.87       68.34      6.28 o 
   6  -6   6      150.68      145.01     14.32 o 
  -8  -5   6       64.59       55.78      6.03 o 
  -7  -5   6       91.94       99.75      6.53 o 
  -6  -5   6        1.76        1.83      4.90 o 
  -5  -5   6       58.28       65.97      3.54 o 
  -4  -5   6     1146.89     1164.60     26.38 o 
  -3  -5   6      521.57      499.56      7.82 o 
  -2  -5   6       93.07       85.99      2.79 o 
  -1  -5   6      900.70      900.30     12.50 o 
   0  -5   6     1279.14     1308.95     24.37 o 
   1  -5   6      426.16      436.99      9.19 o 
   2  -5   6      773.68      745.45     12.25 o 
   3  -5   6      337.62      336.04      7.91 o 
   4  -5   6      198.01      206.26      6.57 o 
   5  -5   6       27.28       23.74      3.64 o 
   6  -5   6       11.58       15.12      3.64 o 
  -9  -4   6       35.53       47.74      6.28 o 
  -8  -4   6      740.56      778.66     20.60 o 
  -7  -4   6      727.09      699.51     18.59 o 
  -6  -4   6        2.03        0.85      1.41 o 
  -5  -4   6      428.23      408.09      6.60 o 
  -4  -4   6     2244.36     2283.76     32.86 o 
  -3  -4   6      123.34      109.29      2.73 o 
  -2  -4   6        0.70        1.68      1.02 o 
  -1  -4   6      271.07      245.18      3.72 o 
   0  -4   6      417.89      434.94      6.36 o 
   1  -4   6      200.73      213.60      7.04 o 
   2  -4   6      224.77      213.46      5.58 o 
   3  -4   6      416.20      436.09      9.49 o 
   4  -4   6       26.22       22.22      3.28 o 
   5  -4   6        3.24        1.61      2.83 o 
   6  -4   6        5.14       -0.97      3.18 o 
 -10  -3   6        0.60       -6.41      4.27 o 
  -9  -3   6      186.60      199.66      7.00 o 
  -8  -3   6      405.39      429.82      9.86 o 
  -7  -3   6      191.93      188.28      5.77 o 
  -6  -3   6      166.63      157.30      8.92 o 
  -5  -3   6      206.97      212.59      6.15 o 
  -4  -3   6      252.39      235.79      6.01 o 
  -3  -3   6     2208.60     2272.27     26.45 o 
  -2  -3   6       21.11       17.32      1.48 o 
  -1  -3   6        6.47       14.12      1.25 o 
   0  -3   6       17.46       25.12      1.25 o 
   1  -3   6      950.42      941.26     13.85 o 
   2  -3   6      928.25      907.74     15.53 o 
   3  -3   6      182.65      181.05      5.76 o 
   4  -3   6      106.32      106.45      5.06 o 
   5  -3   6      327.88      337.81      9.33 o 
   6  -3   6      106.48       97.07      7.04 o 
 -10  -2   6       14.88       24.02      3.97 o 
  -9  -2   6       20.15       29.68      4.77 o 
  -8  -2   6       34.16       39.05      3.46 o 
  -7  -2   6      407.44      422.37      9.06 o 
  -6  -2   6      463.09      447.72      9.06 o 
  -5  -2   6      334.92      320.51      5.20 o 
  -4  -2   6      323.16      356.61      5.48 o 
  -3  -2   6     1610.73     1571.86     18.71 o 
  -2  -2   6     2160.73     2117.39     33.76 o 
  -1  -2   6      439.49      419.33      6.08 o 
   0  -2   6      409.92      385.67      4.96 o 
   1  -2   6     1101.03     1095.95     17.66 o 
   2  -2   6     1810.30     1821.05     28.06 o 
   3  -2   6      174.79      178.10      5.77 o 
   4  -2   6      447.32      456.41     10.66 o 
   5  -2   6      223.37      226.11      7.55 o 
   6  -2   6      261.54      250.67      8.71 o 
 -10  -1   6       77.40       86.85      5.22 o 
  -9  -1   6      529.60      491.01     11.00 o 
  -8  -1   6      280.25      281.06      7.37 o 
  -7  -1   6     1217.51     1210.41     30.03 o 
  -6  -1   6     2527.33     2468.50     56.41 o 
  -5  -1   6      266.03      266.71      6.11 o 
  -4  -1   6      254.45      235.65      3.99 o 
  -3  -1   6     1205.70     1182.34     14.51 o 
  -2  -1   6     2287.90     2239.32     26.01 o 
  -1  -1   6       82.54       80.73      2.88 o 
   0  -1   6      452.80      463.59      6.65 o 
   1  -1   6      915.03      842.47     14.46 o 
   2  -1   6       58.48       57.78      3.50 o 
   3  -1   6       36.37       31.11      3.36 o 
   4  -1   6        5.01        0.81      2.83 o 
   5  -1   6        1.41        1.30      2.93 o 
   6  -1   6       16.35        2.26      3.86 o 
 -10   0   6      280.01      295.70      8.60 o 
  -9   0   6       94.81       95.57      4.88 o 
  -8   0   6       10.16        6.28      2.49 o 
  -7   0   6        3.25        0.88      2.13 o 
  -6   0   6      842.38      849.68     14.48 o 
  -5   0   6      989.11      974.66     17.59 o 
  -4   0   6       21.98       22.78      2.04 o 
  -3   0   6       19.01       32.84      1.64 o 
  -2   0   6      575.91      554.76      7.69 o 
  -1   0   6      688.15      686.40      9.19 o 
   0   0   6      218.45      235.33      5.76 o 
   1   0   6       17.66       18.03      2.39 o 
   2   0   6        7.00        5.35      4.02 o 
   3   0   6      214.16      204.37      6.47 o 
   4   0   6      158.34      148.53     10.93 o 
   5   0   6        0.52        0.05      3.46 o 
 -11   1   6        5.45        9.15      3.89 o 
 -10   1   6      241.41      242.49      9.05 o 
  -9   1   6      144.49      140.19      5.69 o 
  -8   1   6      292.12      286.70      7.55 o 
  -7   1   6       17.02       10.36      2.47 o 
  -6   1   6      118.91      123.19      4.25 o 
  -5   1   6      674.80      646.32     11.54 o 
  -4   1   6     1956.65     1882.71     27.72 o 
  -3   1   6      405.78      413.93      6.23 o 
  -2   1   6      259.53      286.92      4.88 o 
  -1   1   6     3784.08     3787.68     43.24 o 
   0   1   6     1994.16     1930.55     29.22 o 
   1   1   6      252.63      234.96      6.37 o 
   2   1   6      406.98      418.35      9.57 o 
   3   1   6      555.82      555.17     12.22 o 
   4   1   6      165.03      156.28      7.41 o 
   5   1   6        0.19       -6.74      5.28 o 
 -11   2   6       23.14       14.62      3.97 o 
 -10   2   6        0.39       -3.38      3.89 o 
  -9   2   6      430.36      431.99     10.04 o 
  -8   2   6      396.69      389.09      9.15 o 
  -7   2   6     1354.73     1296.65     21.05 o 
  -6   2   6        9.28        8.33      2.13 o 
  -5   2   6     3848.55     3685.35     52.14 o 
  -4   2   6     2873.92     2941.42     42.02 o 
  -3   2   6       91.51       88.78      2.73 o 
  -2   2   6     1209.94     1205.36     15.92 o 
  -1   2   6      269.38      236.52      5.86 o 
   0   2   6     1158.50     1095.41     18.28 o 
   1   2   6      131.94      126.21      5.78 o 
   2   2   6      151.22      154.81      8.17 o 
   3   2   6      132.94      146.87     10.30 o 
   4   2   6       37.05       40.90      4.35 o 
 -11   3   6      486.00      501.27     16.83 o 
 -10   3   6       58.29       69.84      4.97 o 
  -9   3   6      703.74      688.43     13.95 o 
  -8   3   6      527.29      537.15     11.31 o 
  -7   3   6       23.38       31.44      3.02 o 
  -6   3   6       38.45       33.48      3.02 o 
  -5   3   6      465.52      456.48     12.44 o 
  -4   3   6      962.21      972.42     29.77 o 
  -3   3   6       95.48       94.30      4.77 o 
  -2   3   6       64.00       64.03      2.54 o 
  -1   3   6        3.76        0.79      1.81 o 
   0   3   6       90.25       89.56      4.40 o 
   1   3   6      230.09      230.79      6.87 o 
   2   3   6      227.28      220.53      7.23 o 
   3   3   6       75.52       84.50      5.29 o 
   4   3   6       17.27       16.55      4.25 o 
 -10   4   6       53.86       45.22      4.35 o 
  -9   4   6        0.81       -0.55      5.15 o 
  -8   4   6      255.48      237.67      8.04 o 
  -7   4   6      147.46      155.69      7.16 o 
  -6   4   6      246.14      250.95      6.74 o 
  -5   4   6      620.63      596.77     11.53 o 
  -4   4   6      248.45      241.13      6.47 o 
  -3   4   6      781.26      770.26     16.21 o 
  -2   4   6      745.14      726.23     10.49 o 
  -1   4   6        8.23        5.04      3.02 o 
   0   4   6        3.40        3.39      7.16 o 
   1   4   6      828.69      805.60     15.43 o 
   2   4   6       79.12       75.69      7.41 o 
   3   4   6       16.58       -2.42      3.11 o 
 -10   5   6      617.41      576.30     13.15 o 
  -9   5   6      274.05      269.99      8.26 o 
  -8   5   6       79.82       68.85      4.61 o 
  -7   5   6     1336.93     1256.48     21.49 o 
  -6   5   6      923.75      951.43     16.95 o 
  -5   5   6      111.49      125.42      5.01 o 
  -4   5   6        2.56        4.14      2.22 o 
  -3   5   6     1411.49     1356.09     21.84 o 
  -2   5   6      633.25      597.02     17.59 o 
  -1   5   6       47.39       45.93      4.52 o 
   0   5   6       89.46      105.89      4.86 o 
   1   5   6       58.05       70.44      4.77 o 
   2   5   6      155.75      165.30     26.89 o 
  -9   6   6      243.60      229.50      7.79 o 
  -8   6   6       25.66       26.48      3.54 o 
  -7   6   6      931.93      945.15     17.57 o 
  -6   6   6      544.73      531.41     11.81 o 
  -5   6   6      139.27      138.72      5.43 o 
  -4   6   6       43.69       41.77      5.53 o 
  -3   6   6      250.17      229.57      6.72 o 
  -2   6   6      402.13      424.13     12.81 o 
  -1   6   6        3.95        3.28      2.65 o 
   0   6   6       22.99       22.77      3.54 o 
   1   6   6      148.74      127.22      8.04 o 
  -9   7   6      112.80       99.55      5.58 o 
  -8   7   6       29.16       37.41      4.40 o 
  -7   7   6       22.86       38.64      4.15 o 
  -6   7   6      202.55      206.49      6.82 o 
  -5   7   6      252.84      262.69      8.42 o 
  -4   7   6      197.26      178.95      7.41 o 
  -3   7   6       10.11        2.76      3.02 o 
  -7   8   6      194.91      221.61     11.56 o 
  -6   8   6       44.38       42.21      7.04 o 
  -5   8   6      439.45      427.15     16.33 o 
  -1 -11   7       57.66       63.08      4.62 o 
   0 -11   7        1.20        0.07      2.93 o 
   1 -11   7       14.08       16.08      4.65 o 
  -4 -10   7        1.83       -4.34      2.90 o 
  -3 -10   7       54.36       54.48      4.51 o 
  -2 -10   7        4.57        7.88      3.11 o 
  -1 -10   7       33.77       36.56      3.73 o 
   0 -10   7      365.25      380.61      9.92 o 
   1 -10   7       67.65       69.99      4.53 o 
   2 -10   7      163.88      170.81      6.78 o 
   3 -10   7      128.34      135.56      5.93 o 
  -5  -9   7      329.71      318.43      9.05 o 
  -4  -9   7      455.57      461.88     10.84 o 
  -3  -9   7       41.79       43.27      3.72 o 
  -2  -9   7        1.01        0.96      2.39 o 
  -1  -9   7      473.69      444.07     10.04 o 
   0  -9   7      489.93      493.93     11.56 o 
   1  -9   7        1.37        2.70      2.57 o 
   2  -9   7       38.13       41.11      3.72 o 
   3  -9   7      165.27      185.18      9.05 o 
   4  -9   7       37.99       32.66      5.53 o 
  -6  -8   7       23.83       23.20      4.77 o 
  -5  -8   7      199.65      207.13      6.92 o 
  -4  -8   7      326.06      325.63      8.26 o 
  -3  -8   7       20.07       17.12      3.52 o 
  -2  -8   7       23.97       20.84      4.15 o 
  -1  -8   7       85.72       86.40      3.99 o 
   0  -8   7      256.11      254.41      7.79 o 
   1  -8   7      348.34      356.98      8.34 o 
   2  -8   7       40.72       39.91      3.36 o 
   3  -8   7        1.01       -3.27      3.52 o 
   4  -8   7        2.74        1.51      3.77 o 
  -7  -7   7        2.92       -3.36      2.93 o 
  -6  -7   7        6.64        5.75      3.74 o 
  -5  -7   7       45.43       50.76      3.09 o 
  -4  -7   7       17.43       18.10      2.40 o 
  -3  -7   7      579.45      549.91      9.08 o 
  -2  -7   7       44.32       42.35      4.02 o 
  -1  -7   7      222.07      220.07      5.95 o 
   0  -7   7      213.09      200.63      5.68 o 
   1  -7   7      741.44      727.06     29.52 o 
   2  -7   7      571.43      587.95     16.83 o 
   3  -7   7        1.26        0.00      3.52 o 
   4  -7   7      271.08      294.73     11.56 o 
   5  -7   7      224.68      244.98     11.81 o 
  -8  -6   7       17.58       15.46      3.64 o 
  -7  -6   7      209.27      191.38      6.92 o 
  -6  -6   7      268.57      268.76     12.30 o 
  -5  -6   7       34.79       32.68      2.62 o 
  -4  -6   7       13.53       19.55      2.14 o 
  -3  -6   7      515.57      485.57      7.98 o 
  -2  -6   7     1113.56     1078.33     15.62 o 
  -1  -6   7        7.27        4.22      1.68 o 
   0  -6   7       55.93       55.23      3.11 o 
   1  -6   7      201.59      196.82      7.16 o 
   2  -6   7     1280.39     1276.91     30.15 o 
   3  -6   7        5.86        5.53      3.77 o 
   4  -6   7      221.08      222.37     10.30 o 
   5  -6   7      185.15      204.02     10.80 o 
  -9  -5   7      126.69      127.64      8.79 o 
  -8  -5   7       24.95       34.17      5.28 o 
  -7  -5   7      406.18      424.63     14.07 o 
  -6  -5   7      961.58      946.76     23.62 o 
  -5  -5   7      293.71      299.96      7.15 o 
  -4  -5   7      137.66      134.88      4.43 o 
  -3  -5   7      538.04      552.84      8.49 o 
  -2  -5   7      437.19      425.65      6.91 o 
  -1  -5   7       89.17       89.17      2.85 o 
   0  -5   7        2.09        4.18      2.04 o 
   1  -5   7      434.17      438.51      6.82 o 
   2  -5   7      306.68      289.49      6.90 o 
   3  -5   7      357.04      359.23     11.81 o 
   4  -5   7       25.23       22.74      7.54 o 
   5  -5   7       40.28       36.57      3.99 o 
  -9  -4   7        3.81        9.80      4.77 o 
  -8  -4   7        2.88        8.29      4.27 o 
  -7  -4   7        3.05        3.27      3.27 o 
  -6  -4   7      600.37      603.53     16.58 o 
  -5  -4   7      356.97      351.87      7.25 o 
  -4  -4   7       28.65       31.41      1.82 o 
  -3  -4   7        5.24        4.51      1.19 o 
  -2  -4   7       19.69       17.62      1.95 o 
  -1  -4   7     1217.45     1159.01     13.98 o 
   0  -4   7     1313.45     1332.57     16.67 o 
   1  -4   7      376.93      386.72      7.97 o 
   2  -4   7     1885.21     1896.55     42.84 o 
   3  -4   7      202.41      217.28     11.93 o 
   4  -4   7      226.62      227.08      8.42 o 
   5  -4   7        0.10       -1.51      2.84 o 
 -10  -3   7        1.49       -7.16      4.77 o 
  -9  -3   7       78.23       84.95      9.30 o 
  -8  -3   7      444.67      430.41      9.86 o 
  -7  -3   7        9.21        8.64      2.54 o 
  -6  -3   7       33.66       41.66      3.18 o 
  -5  -3   7     1674.64     1672.61     25.14 o 
  -4  -3   7     1574.57     1519.23     18.52 o 
  -3  -3   7        1.84        2.01      1.07 o 
  -2  -3   7      947.40      922.59     11.84 o 
  -1  -3   7     1677.07     1631.14     22.91 o 
   0  -3   7      744.17      726.66      8.49 o 
   1  -3   7        1.54       -0.19      1.68 o 
   2  -3   7      173.69      184.40      8.79 o 
   3  -3   7      645.51      636.62     13.44 o 
   4  -3   7      149.61      143.38      6.21 o 
   5  -3   7        9.89        8.94      3.54 o 
 -10  -2   7        6.23        0.49      3.27 o 
  -9  -2   7      256.27      274.73      8.00 o 
  -8  -2   7      265.90      274.38      7.46 o 
  -7  -2   7     1228.41     1132.75     37.19 o 
  -6  -2   7      520.33      520.26     10.11 o 
  -5  -2   7     1398.60     1336.41     20.69 o 
  -4  -2   7      882.85      846.38     11.58 o 
  -3  -2   7       72.33       85.85      3.28 o 
  -2  -2   7      669.72      644.14      8.85 o 
  -1  -2   7      733.60      723.63      9.79 o 
   0  -2   7      110.91      108.34      3.97 o 
   1  -2   7       21.09       24.70      2.65 o 
   2  -2   7       14.19       13.81      2.57 o 
   3  -2   7       96.86      111.49      6.41 o 
   4  -2   7        4.30        2.76      4.02 o 
   5  -2   7       20.62       20.72      4.07 o 
 -10  -1   7       28.86       34.98      4.15 o 
  -9  -1   7      344.69      350.82     14.07 o 
  -8  -1   7      175.14      168.86      5.77 o 
  -7  -1   7       17.89       18.71      2.57 o 
  -6  -1   7      972.77      940.98     15.81 o 
  -5  -1   7        9.53       11.07      2.26 o 
  -4  -1   7     1409.55     1389.76     21.14 o 
  -3  -1   7      329.26      326.60      5.32 o 
  -2  -1   7      281.09      306.17      5.12 o 
  -1  -1   7       16.32       22.79      1.58 o 
   0  -1   7      156.05      163.33      4.86 o 
   1  -1   7      534.62      529.44     10.64 o 
   2  -1   7      186.07      172.51      5.93 o 
   3  -1   7       89.38       77.26      4.53 o 
   4  -1   7      306.75      313.64      9.06 o 
   5  -1   7      129.38      131.46      6.65 o 
 -10   0   7      117.46      117.44      5.77 o 
  -9   0   7        3.53        4.75      2.83 o 
  -8   0   7      155.64      152.91      5.51 o 
  -7   0   7      140.18      141.66      5.04 o 
  -6   0   7     1629.71     1537.01     23.90 o 
  -5   0   7      701.22      679.40     12.08 o 
  -4   0   7      396.29      391.69      7.90 o 
  -3   0   7     5519.91     5538.36     62.46 o 
  -2   0   7      839.78      829.27     11.01 o 
  -1   0   7       14.19       13.75      2.13 o 
   0   0   7      426.01      436.04      9.14 o 
   1   0   7     1210.95     1176.43     23.62 o 
   2   0   7      425.99      412.34     10.05 o 
   3   0   7       93.93       96.54     13.69 o 
   4   0   7      109.38      120.85      5.95 o 
 -10   1   7      616.97      629.06     13.50 o 
  -9   1   7      154.05      138.19      5.77 o 
  -8   1   7      429.70      415.64     10.68 o 
  -7   1   7     2939.10     2899.26     42.55 o 
  -6   1   7       36.87       43.69      4.52 o 
  -5   1   7      232.93      233.30      5.93 o 
  -4   1   7      429.56      426.64     12.06 o 
  -3   1   7     1059.75      973.17     16.58 o 
  -2   1   7     1228.51     1209.06     23.51 o 
  -1   1   7       13.06       17.67      3.89 o 
   0   1   7       78.10       70.13      3.90 o 
   1   1   7      455.00      456.94     10.01 o 
   2   1   7      107.86      105.09      6.28 o 
   3   1   7       14.08       12.03      3.61 o 
   4   1   7        2.38       -2.83      3.20 o 
 -10   2   7      196.85      197.76      7.11 o 
  -9   2   7      158.46      152.02      6.03 o 
  -8   2   7       19.88       18.35      2.84 o 
  -7   2   7      225.19      239.46      6.74 o 
  -6   2   7     1311.88     1245.75     40.20 o 
  -5   2   7       20.33       24.39      2.57 o 
  -4   2   7        3.05        2.95      1.88 o 
  -3   2   7        4.16        4.08      3.14 o 
  -2   2   7      526.45      523.04      8.43 o 
  -1   2   7       99.09      105.65      5.40 o 
   0   2   7        4.81        5.48      2.76 o 
   1   2   7      115.88      103.13      4.86 o 
   2   2   7      193.16      201.26      7.15 o 
   3   2   7      239.48      220.48      7.79 o 
 -10   3   7       81.93       85.43      8.92 o 
  -9   3   7      268.81      249.76      7.64 o 
  -8   3   7      294.69      286.29      7.90 o 
  -7   3   7        0.31        0.80      2.23 o 
  -6   3   7       84.62       86.59      5.03 o 
  -5   3   7      560.30      585.51     15.20 o 
  -4   3   7     1585.40     1495.33     32.04 o 
  -3   3   7        4.54        6.55      2.39 o 
  -2   3   7       88.86       96.84      4.17 o 
  -1   3   7     1948.62     1899.99     43.97 o 
   0   3   7      279.47      269.37      8.54 o 
   1   3   7      241.64      268.83      7.89 o 
   2   3   7       60.78       86.67      5.36 o 
   3   3   7      122.44      133.09      6.69 o 
 -10   4   7      113.83      132.15      6.31 o 
  -9   4   7      864.87      809.74     25.38 o 
  -8   4   7      889.31      865.01     16.33 o 
  -7   4   7      141.64      165.06     13.07 o 
  -6   4   7      499.26      461.89     10.29 o 
  -5   4   7     2089.01     2062.02     31.71 o 
  -4   4   7      231.09      242.17      6.82 o 
  -3   4   7       95.62       88.47      3.97 o 
  -2   4   7      650.11      612.83     16.58 o 
  -1   4   7       29.15       33.99      3.64 o 
   0   4   7       78.04       79.85      4.65 o 
   1   4   7      110.47      100.99      5.47 o 
   2   4   7       17.16       20.36      4.33 o 
 -10   5   7       78.30       86.09      5.90 o 
  -9   5   7      374.09      360.90      9.77 o 
  -8   5   7      440.46      438.59     10.54 o 
  -7   5   7       68.92       62.31      4.40 o 
  -6   5   7       60.38       58.79      4.15 o 
  -5   5   7      279.13      268.12      7.62 o 
  -4   5   7      578.11      554.45     16.96 o 
  -3   5   7       18.24       25.38      4.02 o 
  -2   5   7        1.13        1.01      3.27 o 
  -1   5   7       38.98       48.97      4.17 o 
   0   5   7       27.10       29.71      3.72 o 
   1   5   7       96.12      103.32      5.83 o 
  -9   6   7       11.78       12.26      3.50 o 
  -8   6   7       31.06       26.88      3.79 o 
  -7   6   7      359.52      359.89      9.47 o 
  -6   6   7      313.37      328.39      8.94 o 
  -5   6   7        7.54        2.86      2.72 o 
  -4   6   7      291.82      291.18      9.80 o 
  -2   6   7      268.41      281.41     10.80 o 
  -1   6   7      121.70      132.92      8.04 o 
  -8   7   7      204.57      198.25      7.41 o 
  -7   7   7      407.21      407.89     10.59 o 
  -6   7   7      380.33      379.16      9.87 o 
  -5   7   7       26.84       26.57      3.61 o 
  -4   7   7      256.63      257.29     10.55 o 
  -3 -10   8      154.05      158.37      6.39 o 
  -2 -10   8      203.32      193.87      6.92 o 
  -1 -10   8        0.73       -1.18      2.57 o 
   0 -10   8       58.80       60.08      4.44 o 
   1 -10   8       59.24       58.80      4.62 o 
   2 -10   8       54.04       62.26      4.51 o 
  -5  -9   8       33.15       36.78      4.07 o 
  -4  -9   8       18.19       13.66      4.27 o 
  -3  -9   8      329.60      333.66      8.79 o 
  -2  -9   8       52.03       55.61      4.07 o 
  -1  -9   8       92.74       95.98      7.04 o 
   0  -9   8        0.24       -2.67      4.27 o 
   1  -9   8       22.44       19.51      5.78 o 
   2  -9   8       24.91       34.17      5.53 o 
   3  -9   8      106.95      125.13      8.54 o 
  -6  -8   8        2.95        0.20      3.28 o 
  -5  -8   8      149.75      136.81      5.18 o 
  -4  -8   8        3.42        4.65      2.78 o 
  -3  -8   8      149.18      144.71      5.32 o 
  -2  -8   8      178.58      175.69      6.78 o 
  -1  -8   8      231.83      241.00      6.74 o 
   0  -8   8      851.83      846.77     15.35 o 
   1  -8   8        0.80        0.66      2.26 o 
   2  -8   8      845.28      866.35     23.62 o 
   3  -8   8      328.18      323.63     12.56 o 
   4  -8   8        5.38        3.27      3.77 o 
  -7  -7   8      140.11      150.54      7.41 o 
  -6  -7   8      127.35      115.82      7.54 o 
  -5  -7   8      350.34      351.71      7.23 o 
  -4  -7   8      744.99      725.76     11.39 o 
  -3  -7   8      108.98      110.77      3.81 o 
  -2  -7   8      266.75      262.42      6.84 o 
  -1  -7   8      246.92      238.03     14.07 o 
   0  -7   8       22.47       25.00      2.75 o 
   1  -7   8       73.65       70.71      3.82 o 
   2  -7   8       90.62       85.93      6.28 o 
   3  -7   8      256.84      273.12     11.31 o 
   4  -7   8        6.13       -2.51      5.03 o 
  -8  -6   8      262.04      253.41      8.53 o 
  -7  -6   8       38.22       30.01      3.79 o 
  -6  -6   8      147.22      146.01      6.04 o 
  -5  -6   8      334.99      325.82      6.65 o 
  -4  -6   8      121.51      127.80      3.98 o 
  -3  -6   8       27.97       30.98      2.74 o 
  -2  -6   8        2.92        3.75      1.69 o 
  -1  -6   8       91.37       98.20      3.99 o 
   0  -6   8       67.89       62.52      3.46 o 
   1  -6   8       85.68       76.63      5.78 o 
   2  -6   8      149.23      152.52      7.79 o 
   3  -6   8        9.23        2.76      4.02 o 
   4  -6   8       78.02       83.42      8.04 o 
  -9  -5   8       21.72       26.13      5.78 o 
  -8  -5   8       37.69       44.98      6.28 o 
  -7  -5   8      115.52      117.59      7.54 o 
  -6  -5   8      252.27      217.59      9.55 o 
  -5  -5   8       62.23       59.85      3.61 o 
  -4  -5   8      229.28      207.25      5.65 o 
  -3  -5   8     1501.36     1491.96     20.14 o 
  -2  -5   8       91.46       89.38      3.05 o 
  -1  -5   8       10.38       10.14      1.69 o 
   0  -5   8      412.67      412.61      9.17 o 
   1  -5   8      379.92      382.83     12.06 o 
   2  -5   8      373.48      384.04     12.19 o 
   3  -5   8        9.93        3.97      5.78 o 
   4  -5   8      315.55      341.57      9.32 o 
   5  -5   8      244.05      242.06      8.34 o 
  -9  -4   8        2.00       -0.75      4.77 o 
  -8  -4   8       91.39       96.23      7.29 o 
  -7  -4   8      366.75      383.93     13.07 o 
  -6  -4   8      321.73      298.00     10.80 o 
  -5  -4   8      210.06      193.97      8.29 o 
  -4  -4   8     1038.26      996.78     13.14 o 
  -3  -4   8     1339.16     1250.75     15.85 o 
  -2  -4   8     1029.32     1029.60     16.42 o 
  -1  -4   8      210.04      208.13      3.69 o 
   0  -4   8      915.92      875.72     14.82 o 
   1  -4   8      364.14      351.05      8.42 o 
   2  -4   8       82.72       84.83      5.03 o 
   3  -4   8        4.46        2.85      2.93 o 
   4  -4   8      200.16      200.94      7.26 o 
   5  -4   8       22.60       18.50      4.77 o 
 -10  -3   8      308.56      320.36     13.32 o 
  -9  -3   8       33.77       22.84      3.73 o 
  -8  -3   8      305.19      315.23      8.34 o 
  -7  -3   8      455.04      483.65     10.29 o 
  -6  -3   8      424.54      439.16      9.22 o 
  -5  -3   8        7.41        7.95      2.11 o 
  -4  -3   8      156.06      159.63      3.61 o 
  -3  -3   8      504.68      504.91      7.59 o 
  -2  -3   8      224.84      218.57      4.57 o 
  -1  -3   8       16.77       18.95      2.11 o 
   0  -3   8       13.39       16.37      4.15 o 
   1  -3   8       34.63       40.23      3.39 o 
   2  -3   8        4.32        4.56      2.47 o 
   3  -3   8      144.90      135.70      5.93 o 
   4  -3   8      116.75      103.15      5.83 o 
 -10  -2   8       68.82       83.79      5.42 o 
  -9  -2   8       46.26       55.90     10.18 o 
  -8  -2   8       63.51       52.22      3.91 o 
  -7  -2   8        8.59        9.45      2.57 o 
  -6  -2   8      334.92      345.79      7.79 o 
  -5  -2   8      925.56      918.62     15.36 o 
  -4  -2   8      161.32      156.29      4.53 o 
  -3  -2   8       23.04       20.63      1.64 o 
  -2  -2   8      262.01      260.88      4.83 o 
  -1  -2   8     1081.25     1052.32     17.32 o 
   0  -2   8      347.04      337.72      7.71 o 
   1  -2   8       70.73       68.00      3.90 o 
   2  -2   8      422.64      445.66     10.29 o 
   3  -2   8       71.26       79.07      5.04 o 
   4  -2   8       19.93        8.87      3.43 o 
 -10  -1   8       69.29       66.96      4.86 o 
  -9  -1   8      280.19      290.05      8.26 o 
  -8  -1   8      331.14      347.97      8.70 o 
  -7  -1   8        0.67       -0.97      2.04 o 
  -6  -1   8      201.20      210.20      7.29 o 
  -5  -1   8     1477.90     1454.46     41.58 o 
  -4  -1   8     2025.56     2051.20     30.20 o 
  -3  -1   8        1.03       -0.01      1.25 o 
  -2  -1   8     1100.48     1073.37     13.91 o 
  -1  -1   8     2446.28     2348.97     35.08 o 
   0  -1   8      195.30      202.00      8.42 o 
   1  -1   8       68.35       73.63      7.54 o 
   2  -1   8      446.43      458.89     10.54 o 
   3  -1   8       80.61       75.91      4.97 o 
   4  -1   8        4.83        7.04      3.38 o 
 -10   0   8       94.17      100.36      5.59 o 
  -9   0   8     1108.61     1149.37     20.34 o 
  -8   0   8      406.63      411.86     12.06 o 
  -7   0   8        6.24        7.04      2.57 o 
  -6   0   8     1532.91     1487.16     23.54 o 
  -5   0   8      736.80      752.40     13.32 o 
  -4   0   8      162.75      166.25      6.91 o 
  -3   0   8       14.93       19.57      2.04 o 
  -2   0   8      436.96      425.73     12.22 o 
  -1   0   8       75.19       75.27      3.79 o 
   0   0   8      421.19      415.75      9.32 o 
   1   0   8        9.50       10.87      4.40 o 
   2   0   8        0.89        1.62      4.02 o 
   3   0   8       30.09       37.56      4.43 o 
 -10   1   8      224.90      263.76      9.55 o 
  -9   1   8      179.60      185.99      6.65 o 
  -8   1   8      202.85      194.39      7.04 o 
  -7   1   8       35.79       40.95      6.91 o 
  -6   1   8      180.53      186.62      5.86 o 
  -5   1   8       96.73       87.74      6.66 o 
  -4   1   8      352.61      348.25      7.82 o 
  -3   1   8      339.35      357.82      7.55 o 
  -2   1   8      122.07      119.93      6.28 o 
  -1   1   8      141.60      147.71      7.66 o 
   0   1   8      135.06      143.86      5.47 o 
   1   1   8      366.55      348.99      9.12 o 
   2   1   8      160.06      137.48      6.26 o 
   3   1   8      183.96      207.80      7.94 o 
 -10   2   8      392.47      408.06     10.66 o 
  -9   2   8        1.84       -0.13      2.89 o 
  -8   2   8      469.07      444.65     10.29 o 
  -7   2   8      933.12      897.75     16.25 o 
  -6   2   8      333.06      336.23      8.25 o 
  -5   2   8       67.40       69.49      3.72 o 
  -4   2   8     1019.68     1027.45     17.41 o 
  -3   2   8     1503.15     1432.97     22.29 o 
  -2   2   8       86.68       77.64      5.53 o 
  -1   2   8      138.98      154.58      5.65 o 
   0   2   8      113.28      125.24      5.40 o 
   1   2   8      265.29      271.91     14.82 o 
   2   2   8        5.77       -4.73      3.20 o 
 -10   3   8      560.82      563.89     12.97 o 
  -9   3   8        3.33        2.26      3.02 o 
  -8   3   8      499.06      493.52     11.26 o 
  -7   3   8     1582.58     1489.63     24.61 o 
  -6   3   8      309.49      320.69     16.33 o 
  -5   3   8       51.99       45.43      4.15 o 
  -4   3   8      137.43      141.08      5.90 o 
  -3   3   8      520.76      477.90     13.82 o 
  -2   3   8      405.73      398.00     12.56 o 
  -1   3   8        0.37       -0.42      2.89 o 
   0   3   8      189.57      203.14      6.98 o 
   1   3   8       10.16        7.02      3.32 o 
 -10   4   8       99.67      100.13      6.16 o 
  -9   4   8       50.71       48.95      4.33 o 
  -8   4   8       60.92       68.66      4.76 o 
  -7   4   8      475.87      448.48     16.08 o 
  -6   4   8      380.33      352.05      8.96 o 
  -5   4   8       10.74       20.44      4.40 o 
  -4   4   8       23.86       18.84      3.00 o 
  -3   4   8        5.17        7.29      3.52 o 
  -2   4   8      227.69      230.91      9.55 o 
  -1   4   8      361.43      348.50     12.56 o 
   0   4   8       40.68       33.16      4.15 o 
  -9   5   8      474.39      503.50     12.16 o 
  -8   5   8      105.64      106.88      5.50 o 
  -7   5   8        2.83       -1.46      2.78 o 
  -6   5   8      646.46      650.75     13.57 o 
  -5   5   8      570.97      527.33     11.53 o 
  -4   5   8      112.81      120.86      7.29 o 
  -3   5   8      133.11      138.45      8.04 o 
  -2   5   8      420.02      414.83     13.57 o 
  -1   5   8      363.61      379.66     13.57 o 
  -8   6   8      445.35      471.59     11.77 o 
  -7   6   8       17.15        6.09      3.27 o 
  -6   6   8      216.73      208.58      7.23 o 
  -5   6   8      469.72      472.14     11.16 o 
  -4   6   8      120.23      106.54      7.29 o 
  -2   6   8      132.51      151.01      8.54 o 
  -2 -10   9       15.10       21.88      3.61 o 
  -1 -10   9        1.30       -0.59      4.40 o 
   0 -10   9       35.03       43.82      4.26 o 
  -5  -9   9        5.66       -0.07      5.78 o 
  -4  -9   9      100.12       90.50      4.97 o 
  -3  -9   9      322.42      328.20      8.79 o 
  -2  -9   9       84.98       89.68      4.88 o 
  -1  -9   9       27.03       32.44      3.64 o 
   0  -9   9      322.06      343.58      9.92 o 
   1  -9   9      145.77      151.26      8.79 o 
   2  -9   9       81.87       83.92      7.54 o 
  -6  -8   9       65.31       70.98      5.33 o 
  -5  -8   9       66.13       68.37      3.90 o 
  -4  -8   9        7.24        4.77      3.27 o 
  -3  -8   9      181.91      179.82     12.69 o 
  -2  -8   9      294.68      291.38      7.82 o 
  -1  -8   9       81.14       79.69      4.77 o 
   0  -8   9       80.25       87.52      4.90 o 
   1  -8   9       41.31       53.52      6.03 o 
   2  -8   9       50.98       50.75      6.28 o 
   3  -8   9        0.08       -2.51      4.02 o 
  -7  -7   9      165.38      163.36      6.74 o 
  -6  -7   9       95.95       87.17      5.78 o 
  -5  -7   9       15.07       16.22      2.40 o 
  -4  -7   9      107.77      107.82      4.00 o 
  -3  -7   9       21.31       22.70      4.17 o 
  -2  -7   9       34.67       35.75      3.18 o 
  -1  -7   9      139.83      144.71      5.32 o 
   0  -7   9        0.22       -1.04      2.22 o 
   1  -7   9        3.67        2.26      3.27 o 
   2  -7   9       32.61       30.91      4.77 o 
   3  -7   9      953.76      996.00     27.89 o 
  -5  -6   9      589.28      572.17     12.26 o 
  -4  -6   9      152.36      156.11      5.17 o 
  -3  -6   9       53.23       51.82      2.89 o 
  -2  -6   9      667.16      627.77      9.81 o 
  -1  -6   9      769.14      756.18     13.65 o 
   0  -6   9       99.13      101.51      6.53 o 
   1  -6   9      113.28      107.79      6.78 o 
   2  -6   9      934.41      917.36     25.63 o 
   3  -6   9       45.70       42.71      6.78 o 
  -8  -5   9      114.67      121.61      8.54 o 
  -7  -5   9        6.18        9.05      4.02 o 
  -6  -5   9      199.35      206.04      9.55 o 
  -5  -5   9     1136.59     1097.76     26.38 o 
  -4  -5   9      340.34      325.89      7.63 o 
  -3  -5   9      546.37      539.26      8.75 o 
  -2  -5   9      513.60      498.53      8.12 o 
  -1  -5   9      212.28      221.62      5.68 o 
   0  -5   9       63.17       67.84      5.53 o 
   1  -5   9       53.79       72.36      6.78 o 
   2  -5   9       23.90       27.52      3.43 o 
   3  -5   9      268.13      256.86      8.01 o 
  -9  -4   9      194.11      187.69      9.80 o 
  -8  -4   9       77.78       90.20      7.04 o 
  -7  -4   9        8.74        7.29      3.52 o 
  -6  -4   9      397.38      399.00     13.32 o 
  -5  -4   9       37.11       42.46      4.77 o 
  -4  -4   9       90.22       85.98      3.72 o 
  -3  -4   9      117.68      119.37      3.38 o 
  -2  -4   9       62.01       57.68      3.30 o 
  -1  -4   9       96.10       95.33      3.90 o 
   0  -4   9       86.92       90.82      6.78 o 
   1  -4   9       54.40       53.06      3.80 o 
   2  -4   9        0.76       -2.89      2.49 o 
   3  -4   9        4.30        3.38      4.15 o 
  -9  -3   9       28.44       22.86      5.78 o 
  -8  -3   9      258.79      267.57      9.55 o 
  -7  -3   9       28.16       31.21      6.16 o 
  -6  -3   9      538.96      507.82     10.29 o 
  -5  -3   9       76.84       76.09      3.79 o 
  -4  -3   9      658.37      649.10     11.72 o 
  -3  -3   9      756.69      755.51     16.71 o 
  -2  -3   9      336.76      341.29      7.19 o 
  -1  -3   9      153.37      156.89      5.12 o 
   0  -3   9      759.88      788.70     14.54 o 
   1  -3   9      276.82      291.95      7.87 o 
   2  -3   9        0.14       -0.46      3.64 o 
   3  -3   9       11.51       15.98      3.56 o 
 -10  -2   9      165.79      188.08      7.28 o 
  -9  -2   9        1.18        3.77      7.29 o 
  -8  -2   9      585.34      586.95     12.24 o 
  -7  -2   9     1115.73     1091.40     18.73 o 
  -6  -2   9      101.54      109.37      4.51 o 
  -5  -2   9        1.90        2.70      2.04 o 
  -4  -2   9      917.40      904.67     15.28 o 
  -3  -2   9     2712.22     2682.09     40.70 o 
  -2  -2   9       19.37       24.64      3.02 o 
  -1  -2   9      260.42      280.29     18.84 o 
   0  -2   9      343.07      353.02     12.56 o 
   1  -2   9      143.64      136.44      5.58 o 
   2  -2   9       16.48       13.60      3.52 o 
   3  -2   9       69.27       78.37      6.03 o 
 -10  -1   9       91.35       93.33      5.59 o 
  -9  -1   9       34.56       35.39      4.27 o 
  -8  -1   9      653.52      681.79     13.58 o 
  -7  -1   9      600.88      608.02     12.16 o 
  -6  -1   9       57.40       49.43      3.89 o 
  -5  -1   9        4.18        4.02      3.52 o 
  -4  -1   9       47.10       49.12      3.20 o 
  -3  -1   9      158.70      151.48      5.78 o 
  -2  -1   9     1137.46     1163.61     19.27 o 
  -1  -1   9       25.48       24.08      2.90 o 
   0  -1   9       32.92       35.72      4.90 o 
   1  -1   9       82.49       89.41      4.94 o 
   2  -1   9      109.49      108.60      5.58 o 
   3  -1   9      116.59      105.56      9.05 o 
 -10   0   9       95.50       92.43      5.59 o 
  -9   0   9       63.90       61.19      4.53 o 
  -8   0   9       19.79       21.09      3.25 o 
  -7   0   9      255.39      261.25      7.36 o 
  -6   0   9     1088.99     1076.60     21.99 o 
  -5   0   9      116.25      121.07      4.69 o 
  -4   0   9       47.74       49.65      3.20 o 
  -3   0   9       13.75       14.51      2.39 o 
  -2   0   9      261.96      269.35     10.05 o 
  -1   0   9      962.36      969.10     17.14 o 
   0   0   9        6.97        3.48      2.54 o 
   1   0   9       92.30      114.93      5.65 o 
   2   0   9      468.18      478.11     16.46 o 
 -10   1   9      166.02      166.35      6.92 o 
  -9   1   9      544.29      547.07     19.85 o 
  -8   1   9      455.75      445.69     10.48 o 
  -7   1   9       22.70       16.83      2.93 o 
  -6   1   9     1033.73     1006.55     17.68 o 
  -5   1   9     1744.46     1750.49     27.36 o 
  -4   1   9       25.38       33.32      6.41 o 
  -3   1   9      354.88      337.70     11.06 o 
  -2   1   9      192.62      192.22      8.29 o 
  -1   1   9      577.26      568.00     12.07 o 
   0   1   9        6.59       11.48      3.18 o 
   1   1   9      255.05      290.18      8.84 o 
   2   1   9        8.86        9.69      3.74 o 
 -10   2   9      335.39      342.16      9.77 o 
  -9   2   9      818.00      814.00     16.25 o 
  -8   2   9      214.65      227.85     10.30 o 
  -7   2   9       37.27       37.88      3.72 o 
  -6   2   9      828.72      765.80     33.42 o 
  -5   2   9      622.30      624.32     12.44 o 
  -4   2   9        5.85        4.77      3.02 o 
  -3   2   9       69.45       70.60      5.53 o 
  -2   2   9      144.16      143.22      7.54 o 
  -1   2   9        4.80       -2.55      3.27 o 
   0   2   9      332.23      318.30      9.04 o 
   1   2   9       29.47       23.74      4.10 o 
  -9   3   9      117.12      109.45     14.07 o 
  -8   3   9      219.55      216.84      8.54 o 
  -7   3   9       50.21       57.34      4.33 o 
  -6   3   9        2.18       -1.22      2.64 o 
  -5   3   9      196.72      188.58      6.39 o 
  -4   3   9      877.87      937.46     24.37 o 
  -3   3   9       17.05       24.62      4.27 o 
  -2   3   9       59.18       61.56      5.78 o 
  -1   3   9      254.66      287.95     11.56 o 
   0   3   9      197.94      202.31      7.58 o 
  -9   4   9       36.90       27.69      5.65 o 
  -8   4   9      315.37      313.42      9.04 o 
  -7   4   9      548.93      548.14     12.32 o 
  -6   4   9      139.43      141.45      7.16 o 
  -5   4   9      248.12      243.46      7.46 o 
  -4   4   9      718.24      703.28     20.10 o 
  -3   4   9      356.60      378.40     13.07 o 
  -2   4   9       65.17       80.91      6.78 o 
  -1   4   9      155.08      193.97     10.05 o 
  -8   5   9      422.64      445.20     11.53 o 
  -7   5   9      342.45      357.16     24.50 o 
  -6   5   9       46.07       38.38     10.55 o 
  -5   5   9        7.26        6.53      4.27 o 
  -4   5   9      186.30      169.85      9.05 o 
  -3   5   9       94.31       92.72      7.29 o 
  -4  -9  10       24.69       17.91      3.61 o 
  -3  -9  10      162.08      148.38      6.13 o 
  -2  -9  10        5.03        3.65      2.90 o 
  -1  -9  10       77.07       77.10      6.66 o 
   0  -9  10        1.97        3.52      3.77 o 
  -5  -8  10       32.82       48.03     10.43 o 
  -4  -8  10       66.82       66.83      4.58 o 
  -3  -8  10      111.20      109.54      5.24 o 
  -2  -8  10        0.71       -3.63      3.27 o 
  -1  -8  10        5.74        5.56      2.89 o 
   0  -8  10      198.00      195.98      9.55 o 
   1  -8  10       79.77       90.96      7.54 o 
  -7  -7  10      172.85      164.41      6.92 o 
  -6  -7  10       25.32       18.86      3.89 o 
  -5  -7  10      154.97      150.10      6.31 o 
  -4  -7  10      391.04      375.43      7.69 o 
  -3  -7  10      346.25      355.42      7.24 o 
  -2  -7  10        0.86       -2.40      3.02 o 
  -1  -7  10       81.90       78.24      4.44 o 
   0  -7  10      361.04      369.10     13.32 o 
   1  -7  10      104.87      105.03      7.54 o 
   2  -7  10        1.78       -0.50      5.28 o 
  -7  -6  10      344.70      371.87     14.07 o 
  -5  -6  10       15.10       34.12      5.78 o 
  -4  -6  10      574.85      574.71     10.76 o 
  -3  -6  10      232.99      238.96      5.92 o 
  -2  -6  10       70.49       68.96      3.34 o 
  -1  -6  10      307.28      296.99     11.31 o 
   0  -6  10      176.82      166.34      8.54 o 
   1  -6  10       35.17       22.86      5.78 o 
   2  -6  10       59.50       47.99      7.29 o 
  -8  -5  10       88.21       78.14      7.29 o 
  -7  -5  10       39.87       45.48      5.53 o 
  -6  -5  10       24.38       34.17      5.03 o 
  -5  -5  10       10.52        8.79      4.02 o 
  -4  -5  10      105.56       91.46      6.28 o 
  -3  -5  10      110.81      110.80      4.21 o 
  -2  -5  10      235.34      238.46      5.32 o 
  -1  -5  10      110.23      105.03      6.53 o 
   0  -5  10        0.87       -5.65      3.77 o 
   1  -5  10       75.66       99.50      8.54 o 
   2  -5  10      157.07      158.55     10.30 o 
  -9  -4  10      183.45      186.69     10.30 o 
  -8  -4  10       76.00       80.66      7.54 o 
  -7  -4  10      276.63      284.43     11.56 o 
  -6  -4  10      272.73      276.14     10.80 o 
  -5  -4  10      512.38      514.33     15.33 o 
  -4  -4  10       31.53       33.17      4.27 o 
  -3  -4  10      104.76      109.89      4.35 o 
  -2  -4  10      662.93      630.48     11.79 o 
  -1  -4  10      535.56      563.80     30.53 o 
   0  -4  10        5.70        7.51      2.70 o 
   1  -4  10      181.72      203.02     12.06 o 
   2  -4  10      191.37      196.40      7.23 o 
  -9  -3  10      206.29      224.38     11.31 o 
  -8  -3  10      148.97      152.88      8.04 o 
  -7  -3  10       30.55       38.74      3.64 o 
  -6  -3  10     1271.37     1300.94     27.76 o 
  -5  -3  10      652.46      664.77     12.43 o 
  -4  -3  10       29.97       30.74      3.64 o 
  -3  -3  10      282.05      284.74      6.75 o 
  -2  -3  10      554.56      560.09     12.81 o 
  -1  -3  10      158.74      159.33      8.42 o 
   0  -3  10        2.65        0.47      2.54 o 
   1  -3  10        9.66       10.12      3.00 o 
   2  -3  10       54.29       68.00      5.01 o 
  -9  -2  10      154.95      156.32      6.39 o 
  -8  -2  10        3.52        5.03      6.03 o 
  -7  -2  10        5.73        5.71      2.65 o 
  -6  -2  10      427.43      429.32      9.49 o 
  -5  -2  10       73.69       83.12      4.17 o 
  -4  -2  10        9.97       11.26      2.29 o 
  -3  -2  10       66.21       71.86      5.03 o 
  -2  -2  10        5.99        4.06      4.90 o 
  -1  -2  10      191.44      197.65      6.66 o 
   0  -2  10      567.23      563.53     12.15 o 
   1  -2  10        7.37        6.88      3.14 o 
   2  -2  10        7.09        5.82      4.77 o 
  -9  -1  10       15.27       18.60      3.54 o 
  -8  -1  10      246.74      253.71      7.54 o 
  -7  -1  10      102.75      109.82      5.04 o 
  -6  -1  10      239.94      244.42      7.00 o 
  -5  -1  10      788.04      777.69     14.21 o 
  -4  -1  10      275.01      287.04      7.28 o 
  -3  -1  10      167.50      168.09      7.54 o 
  -2  -1  10       60.26       55.03      5.28 o 
  -1  -1  10      325.48      339.47      8.79 o 
   0  -1  10      381.37      400.08      9.93 o 
   1  -1  10      101.81       94.36      5.54 o 
  -9   0  10      351.97      394.45     10.21 o 
  -8   0  10      894.87      901.53     17.05 o 
  -7   0  10      698.14      679.40     13.58 o 
  -6   0  10       22.42       25.30      3.28 o 
  -5   0  10       62.16       63.31      3.99 o 
  -4   0  10     1149.83     1170.41     19.52 o 
  -3   0  10      138.03      122.62      6.78 o 
  -2   0  10       77.34       84.42      6.28 o 
  -1   0  10        1.82       -0.17      2.72 o 
   0   0  10       29.78       36.89      4.04 o 
   1   0  10       44.41       44.45      4.65 o 
  -9   1  10       26.61       25.79      3.86 o 
  -8   1  10      469.68      459.31     11.00 o 
  -7   1  10      413.32      412.75     17.46 o 
  -6   1  10       95.98       99.32      4.97 o 
  -5   1  10       18.64       15.50      2.84 o 
  -3   1  10      334.18      323.12     11.31 o 
  -2   1  10      176.76      180.16      8.54 o 
  -1   1  10       16.60       20.10      4.77 o 
   0   1  10        1.85        0.89      3.20 o 
  -9   2  10      106.16      109.47      5.86 o 
  -8   2  10        2.00       -1.57      5.90 o 
  -7   2  10      251.90      257.47     11.93 o 
  -6   2  10      516.97      522.00     14.07 o 
  -5   2  10      104.11      119.94      5.24 o 
  -3   2  10      265.12      269.86     10.55 o 
  -2   2  10      351.24      356.54     12.81 o 
  -1   2  10      340.39      339.71     13.07 o 
  -9   3  10      232.24      235.12      8.23 o 
  -8   3  10       33.36       32.67      4.17 o 
  -7   3  10      177.51      166.89      6.57 o 
  -6   3  10      939.62      962.57     18.03 o 
  -5   3  10      272.66      262.82     11.06 o 
  -3   3  10      347.62      336.69     12.31 o 
  -2   3  10      107.86      109.30      7.79 o 
  -8   4  10      139.57      150.35      6.57 o 
  -7   4  10      127.01      126.69      6.13 o 
  -6   4  10      117.41      125.13      8.04 o 
  -5   4  10      134.62      139.95      8.79 o 
  -4   4  10       30.34       28.90      5.28 o 
  -3   4  10        0.25       -2.51      4.27 o 
  -4  -8  11        5.26        8.29      5.03 o 
  -3  -8  11      306.70      316.33     12.56 o 
  -2  -8  11      327.49      323.18      8.79 o 
  -1  -8  11       13.08       12.56      4.52 o 
  -6  -7  11      217.03      252.51      8.44 o 
  -5  -7  11       55.70       54.96      5.03 o 
  -4  -7  11        0.70       -1.68      2.57 o 
  -3  -7  11      132.99      136.34      4.58 o 
  -2  -7  11       36.03       37.19      5.03 o 
  -1  -7  11       31.99       32.66      5.28 o 
   0  -7  11        2.66       -1.01      4.27 o 
  -7  -6  11       53.17       54.78      6.28 o 
  -5  -6  11       29.13       38.17      3.97 o 
  -4  -6  11      152.08      151.24      6.13 o 
  -3  -6  11      231.21      207.27      5.36 o 
  -2  -6  11       98.16       93.22      7.04 o 
  -1  -6  11       96.45       99.25      7.04 o 
   0  -6  11       97.76      105.78      8.79 o 
   1  -6  11       54.78       70.35      8.29 o 
  -7  -5  11      181.27      171.86      9.30 o 
  -6  -5  11       69.54       73.37      6.78 o 
  -5  -5  11      508.27      505.29     15.83 o 
  -3  -5  11      115.56      114.96      4.88 o 
  -2  -5  11       40.66       35.68      5.03 o 
  -1  -5  11      294.70      289.45     12.06 o 
   0  -5  11      364.38      401.01     15.58 o 
   1  -5  11        6.82        5.28      5.53 o 
  -8  -4  11      417.55      397.50     14.82 o 
  -7  -4  11      385.26      381.16     13.82 o 
  -6  -4  11       74.08       72.11      6.53 o 
  -5  -4  11      180.80      181.41      8.54 o 
  -4  -4  11      365.90      372.62     12.31 o 
  -2  -4  11       10.59       13.44      2.78 o 
  -1  -4  11        0.81        1.83      2.65 o 
   0  -4  11       50.80       56.39      4.29 o 
   1  -4  11       66.10       81.44      5.19 o 
  -8  -3  11       51.41       63.07      6.53 o 
  -7  -3  11       32.11       29.00      3.38 o 
  -6  -3  11      108.86      116.71      5.40 o 
  -5  -3  11       11.36       14.19      4.52 o 
  -4  -3  11       57.29       61.69      5.65 o 
  -3  -3  11      133.54      138.19      7.29 o 
  -2  -3  11      515.65      472.62     14.07 o 
  -1  -3  11        4.08        5.79      2.78 o 
   0  -3  11       29.30       37.50      8.79 o 
   1  -3  11      148.87      161.32      6.72 o 
  -9  -2  11       55.57       54.42      4.71 o 
  -8  -2  11        3.00       -4.20      5.78 o 
  -7  -2  11      256.68      262.04      7.71 o 
  -6  -2  11      339.15      341.64      9.05 o 
  -5  -2  11       24.05       33.78      6.91 o 
  -4  -2  11       15.68       18.34      4.02 o 
  -3  -2  11      244.15      232.92      9.30 o 
  -2  -2  11      222.74      236.44      9.55 o 
  -1  -2  11      371.84      361.63      9.40 o 
   0  -2  11      178.52      187.26      7.15 o 
  -9  -1  11      421.91      446.17     11.27 o 
  -8  -1  11        0.91        4.27      3.14 o 
  -7  -1  11      244.44      246.07      7.54 o 
  -6  -1  11      872.45      910.32     16.70 o 
  -5  -1  11      474.49      482.74     25.63 o 
  -4  -1  11      322.20      318.60     11.81 o 
  -3  -1  11      287.72      269.60     10.30 o 
  -2  -1  11        8.92       12.81      4.02 o 
  -1  -1  11        9.81       20.85      4.77 o 
   0  -1  11       93.11       90.04      5.47 o 
  -9   0  11       98.36       89.66      5.54 o 
  -8   0  11       19.62       23.80      7.41 o 
  -7   0  11        8.24        4.24      3.11 o 
  -6   0  11      135.98      133.53      5.59 o 
  -5   0  11      279.24      283.68     11.31 o 
  -3   0  11       10.54       16.83      4.27 o 
  -2   0  11      171.29      161.31      8.54 o 
  -1   0  11       16.50       18.09      5.03 o 
  -8   1  11      446.56      454.77     11.35 o 
  -7   1  11      122.60      145.62      6.29 o 
  -6   1  11       28.32       27.32      3.73 o 
  -5   1  11      569.61      578.66     17.84 o 
  -3   1  11        1.85       -5.28      3.52 o 
  -2   1  11       40.73       37.44      5.53 o 
  -8   2  11      266.41      277.65      8.78 o 
  -7   2  11      171.63      198.70     11.81 o 
  -6   2  11       25.66       22.11      5.53 o 
  -5   2  11      252.22      269.60     11.81 o 
  -3   2  11       81.50       76.89      6.78 o 
  -6   3  11       20.61       22.36      5.28 o 
  -5   3  11       25.32       26.63      5.53 o 
  -4  -7  12        1.31        0.32     11.43 o 
  -5  -6  12      204.58      235.37      8.08 o 
  -4  -6  12       91.80       87.56      5.50 o 
  -2  -6  12      154.83      152.77      8.54 o 
  -1  -6  12       49.60       50.25      7.04 o 
  -6  -5  12      409.67      437.45     15.33 o 
  -5  -5  12        3.02        0.25      3.77 o 
  -4  -5  12        1.21       -1.71      7.29 o 
  -1  -5  12       13.41       13.32      5.78 o 
  -7  -4  12       12.73       14.32      4.52 o 
  -6  -4  12        3.91       -1.51      4.02 o 
  -5  -4  12      310.52      328.65     12.06 o 
  -1  -4  12      197.06      200.00     10.80 o 
  -7  -3  12       26.57       26.13      5.53 o 
  -6  -3  12        2.92        1.37      4.27 o 
  -5  -3  12      689.71      705.65     13.77 o 
  -4  -3  12      214.48      242.97     10.05 o 
  -3  -3  12        1.24       -2.76      3.27 o 
  -2  -3  12      129.12      120.61      7.29 o 
  -1  -3  12       61.35       74.37      6.78 o 
  -8  -2  12      295.07      307.85      8.88 o 
  -7  -2  12       40.48       40.26      3.91 o 
  -6  -2  12      194.46      193.41      6.75 o 
  -5  -2  12       13.68        8.54      4.27 o 
  -4  -2  12      355.93      341.97     12.56 o 
  -3  -2  12        4.85       -0.25      3.52 o 
  -2  -2  12        1.92       -3.77      3.52 o 
  -8  -1  12      232.82      241.20      8.15 o 
  -7  -1  12      252.45      267.08      8.17 o 
  -6  -1  12       81.77       85.95      4.88 o 
  -5  -1  12       59.06       56.28      6.28 o 
  -4  -1  12       13.34       14.32      4.52 o 
  -3  -1  12      458.93      446.49     14.57 o 
  -2  -1  12      125.38      133.67      8.29 o 
  -7   0  12      436.69      478.45     18.47 o 
  -6   0  12      349.45      384.43     14.07 o 
  -5   0  12       17.92       18.59      5.03 o 
  -3   0  12      511.01      530.92     16.83 o 
  -6   1  12      246.18      281.41     12.56 o 
  -5   1  12       12.04        9.80      4.77 o 
                                                 
